# Supplementary material for: Overall photosynthesis of H2O2 by an inorganic semiconductor
Source: Nat Commun. 2022 Feb 24;13:1034. doi: 10.1038/s41467-022-28686-x (PMC8873311; doi:10.1038/s41467-022-28686-x)
Supplement: Supplementary file 3 — Source data [file 41467_2022_28686_MOESM3_ESM.xlsx]

## Sheet: Figure 1f
Co Distance (μm)	Intensity (a.u.)		Pd Distance (μm)	Intensity (a.u.)
0	0		0	1
0.01607	0		0.06027	0
0.03214	1		0.07553	1
0.04821	0		0.0908	0
0.06428	0		0.10606	0
0.08034	0		0.12133	0
0.09641	1		0.13659	0
0.11248	1		0.15186	0
0.12855	1		0.16712	0
0.14462	0		0.18239	1
0.16069	0		0.19765	0
0.17676	0		0.21292	0
0.19283	3		0.22819	0
0.2089	52		0.24345	3
0.22497	93		0.25872	14
0.24103	104		0.27398	30
0.2571	76		0.28925	45
0.27317	54		0.30451	51
0.28924	44		0.31978	75
0.30531	23		0.33504	81
0.32138	26		0.35031	70
0.33745	30		0.36558	64
0.35352	14		0.38084	67
0.36959	28		0.39611	69
0.38565	13		0.41137	51
0.40172	21		0.42664	49
0.41779	25		0.4419	50
0.43386	31		0.45717	87
0.44993	17		0.47243	85
0.466	21		0.4877	72
0.48207	16		0.50296	89
0.49814	22		0.51823	63
0.51421	19		0.5335	50
0.53027	29		0.54876	41
0.54634	25		0.56403	47
0.56241	20		0.57929	44
0.57848	22		0.59456	53
0.59455	15		0.60982	59
0.61062	15		0.62509	46
0.62669	21		0.64035	64
0.64276	26		0.65562	63
0.65883	21		0.67088	56
0.6749	26		0.68615	47
0.69096	25		0.70142	59
0.70703	28		0.71668	53
0.7231	16		0.73195	57
0.73917	9		0.74721	49
0.75524	6		0.76248	58
0.77131	19		0.77774	63
0.78738	23		0.79301	52
0.80345	22		0.80827	57
0.81952	24		0.82354	55
0.83558	18		0.83881	49
0.85165	21		0.85407	60
0.86772	19		0.86934	60
0.88379	19		0.8846	58
0.89986	24		0.89987	78
0.91593	25		0.91513	68
0.932	17		0.9304	66
0.94807	27		0.94566	55
0.96414	18		0.96093	63
0.9802	14		0.97619	57
0.99627	24		0.99146	58
1.01234	16		1.00673	59
1.02841	16		1.02199	51
1.04448	18		1.03726	66
1.06055	19		1.05252	58
1.07662	34		1.06779	48
1.09269	23		1.08305	75
1.10876	32		1.09832	74
1.12483	36		1.11358	62
1.14089	46		1.12885	56
1.15696	29		1.14412	63
1.17303	40		1.15938	61
1.1891	58		1.17465	54
1.20517	62		1.18991	58
1.22124	90		1.20518	35
1.23731	57		1.22044	29
1.25338	49		1.23571	12
1.26945	24		1.25097	2
1.28551	0		1.26624	0
1.30158	0		1.2815	1
1.31765	1		1.29677	0
1.33372	2		1.31204	1
1.34979	1		1.3273	0
1.36586	1		1.34257	2
1.38193	0		1.35783	0
1.398	2		1.3731	0
1.41407	1		1.38836	1
1.43014	1		1.40363	1
1.4462	0		1.41889	0
1.46227	0		1.43416	0
1.47834	2		1.44942	0
1.49441	1		1.46469	0
1.51048	0		1.47996	1
1.52655	1		1.49522	1
1.54262	0		1.51049	0
1.55869	0		1.52575	0
1.57476	0		1.54102	1
1.59082	0		1.55628	0

## Sheet: Figure 2a
Time (min)	CoOx/Mo:BiVO4/Pd H2O2 (μM)	Error bar	Mo:BiVO4-CoOx -Pd H2O2 (μM)	Error bar	Mo:BiVO4/Pd H2O2 (μM)	Error bar	CoOx/Mo:BiVO4 H2O2 (μM)	Error bar	Mo:BiVO4 H2O2 (μM)	Error bar
0	0	0	0	0	0	0	0	0	0	0
15	524	59	210	30	131	17	3	0.3	1.5	0.1
30	900	81	310	15	165	20	4.5	0.3	2.5	0.1
45	1180	104	390	29	198	23	6	0.5	3.3	0.2
60	1425	120	450	52	220	25	7.5	0.3	4.1	0.1

## Sheet: Figure 2b
DRS			Apparent quantum yield (AQY) of photocatalytic H2O2 generation over CoOx/Mo:BiVO4/Pd as a function of the incident light wavelength.
Wavelength (nm)	K.M. (a.u.)		Wavelength (nm)	AQY (%)	Error bar
200	7.034		630	0	0
201	7.027		595	0	0
202	7.019		515	0.2	0.15
203	7.047		491	3.2	0.5
204	7.061		462	5.8	0.4
205	7.158		426	5.7	0.3
206	7.234		387	6.55	0.3
207	7.305		374	6.17	0.4
208	7.348
209	7.476
210	7.542
211	7.579
212	7.632
213	7.689
214	7.714
215	7.801
216	7.863
217	7.923
218	7.988
219	8.035
220	8.062
221	8.122
222	8.178
223	8.23
224	8.301
225	8.36
226	8.401
227	8.478
228	8.535
229	8.595
230	8.65
231	8.718
232	8.768
233	8.829
234	8.87
235	8.906
236	8.957
237	9.005
238	9.046
239	9.1
240	9.17
241	9.197
242	9.244
243	9.296
244	9.344
245	9.385
246	9.438
247	9.482
248	9.533
249	9.574
250	9.608
251	9.659
252	9.674
253	9.689
254	9.723
255	9.777
256	9.812
257	9.843
258	9.885
259	9.925
260	9.953
261	9.977
262	10.002
263	10.04
264	10.051
265	10.045
266	10.074
267	10.11
268	10.124
269	10.147
270	10.193
271	10.201
272	10.237
273	10.259
274	10.267
275	10.289
276	10.331
277	10.345
278	10.36
279	10.397
280	10.395
281	10.401
282	10.404
283	10.409
284	10.388
285	10.408
286	10.416
287	10.408
288	10.41
289	10.409
290	10.409
291	10.396
292	10.418
293	10.417
294	10.42
295	10.397
296	10.404
297	10.376
298	10.349
299	10.338
300	10.359
301	10.318
302	10.287
303	10.302
304	10.306
305	10.27
306	10.273
307	10.267
308	10.247
309	10.22
310	10.212
311	10.2
312	10.177
313	10.182
314	10.157
315	10.153
316	10.173
317	10.189
318	10.149
319	10.132
320	10.124
321	10.096
322	10.064
323	10.029
324	10.031
325	9.991
326	9.965
327	9.948
328	9.974
329	9.959
330	9.944
331	9.905
332	9.89
333	9.874
334	9.852
335	9.832
336	9.831
337	9.828
338	9.81
339	9.822
340	9.821
341	9.818
342	9.824
343	9.826
344	9.819
345	9.824
346	9.831
347	9.833
348	9.839
349	9.867
350	9.902
351	9.942
352	9.976
353	10.021
354	10.049
355	10.08
356	10.101
357	10.132
358	10.142
359	10.165
360	10.185
361	10.228
362	10.268
363	10.297
364	10.328
365	10.364
366	10.38
367	10.412
368	10.453
369	10.481
370	10.506
371	10.531
372	10.566
373	10.594
374	10.612
375	10.65
376	10.686
377	10.686
378	10.718
379	10.747
380	10.76
381	10.778
382	10.805
383	10.794
384	10.796
385	10.804
386	10.782
387	10.769
388	10.764
389	10.736
390	10.717
391	10.706
392	10.681
393	10.658
394	10.639
395	10.598
396	10.566
397	10.517
398	10.474
399	10.443
400	10.378
401	10.323
402	10.284
403	10.217
404	10.142
405	10.091
406	10.021
407	9.946
408	9.891
409	9.842
410	9.798
411	9.749
412	9.697
413	9.633
414	9.573
415	9.513
416	9.454
417	9.395
418	9.339
419	9.28
420	9.222
421	9.18
422	9.131
423	9.093
424	9.052
425	9.012
426	8.963
427	8.928
428	8.894
429	8.857
430	8.831
431	8.802
432	8.777
433	8.758
434	8.74
435	8.712
436	8.702
437	8.681
438	8.659
439	8.649
440	8.654
441	8.644
442	8.653
443	8.664
444	8.664
445	8.668
446	8.68
447	8.694
448	8.714
449	8.734
450	8.761
451	8.792
452	8.82
453	8.852
454	8.891
455	8.927
456	8.956
457	8.992
458	9.023
459	9.054
460	9.078
461	9.106
462	9.124
463	9.125
464	9.131
465	9.121
466	9.101
467	9.068
468	9.034
469	8.976
470	8.917
471	8.831
472	8.729
473	8.598
474	8.469
475	8.31
476	8.144
477	7.961
478	7.772
479	7.545
480	7.307
481	7.049
482	6.78
483	6.486
484	6.193
485	5.894
486	5.603
487	5.297
488	5.005
489	4.716
490	4.428
491	4.141
492	3.876
493	3.616
494	3.369
495	3.137
496	2.921
497	2.72
498	2.531
499	2.353
500	2.19
501	2.037
502	1.892
503	1.759
504	1.639
505	1.525
506	1.42
507	1.325
508	1.239
509	1.158
510	1.087
511	1.021
512	0.96
513	0.903
514	0.851
515	0.804
516	0.761
517	0.724
518	0.688
519	0.657
520	0.627
521	0.6
522	0.574
523	0.551
524	0.53
525	0.51
526	0.493
527	0.477
528	0.461
529	0.447
530	0.434
531	0.422
532	0.41
533	0.399
534	0.389
535	0.38
536	0.371
537	0.363
538	0.355
539	0.347
540	0.34
541	0.334
542	0.327
543	0.321
544	0.315
545	0.309
546	0.304
547	0.299
548	0.294
549	0.289
550	0.284
551	0.279
552	0.275
553	0.27
554	0.266
555	0.262
556	0.258
557	0.254
558	0.25
559	0.246
560	0.243
561	0.239
562	0.235
563	0.232
564	0.229
565	0.225
566	0.222
567	0.219
568	0.216
569	0.213
570	0.21
571	0.207
572	0.204
573	0.202
574	0.199
575	0.197
576	0.194
577	0.192
578	0.189
579	0.187
580	0.184
581	0.182
582	0.18
583	0.177
584	0.175
585	0.173
586	0.171
587	0.169
588	0.167
589	0.165
590	0.163
591	0.161
592	0.159
593	0.157
594	0.155
595	0.153
596	0.152
597	0.15
598	0.148
599	0.147
600	0.145
601	0.144
602	0.142
603	0.14
604	0.139
605	0.138
606	0.136
607	0.135
608	0.134
609	0.132
610	0.131
611	0.129
612	0.128
613	0.127
614	0.125
615	0.124
616	0.123
617	0.122
618	0.121
619	0.12
620	0.119
621	0.118
622	0.117
623	0.116
624	0.115
625	0.114
626	0.113
627	0.112
628	0.111
629	0.11
630	0.109
631	0.109
632	0.108
633	0.107
634	0.106
635	0.105
636	0.104
637	0.104
638	0.103
639	0.103
640	0.102
641	0.101
642	0.1
643	0.1
644	0.099
645	0.098
646	0.098
647	0.097
648	0.096
649	0.096
650	0.095
651	0.095
652	0.094
653	0.094
654	0.093
655	0.093
656	0.092
657	0.091
658	0.091
659	0.09
660	0.09
661	0.09
662	0.089
663	0.089
664	0.088
665	0.088
666	0.088
667	0.087
668	0.087
669	0.086
670	0.086
671	0.085
672	0.085
673	0.084
674	0.084
675	0.084
676	0.084
677	0.083
678	0.083
679	0.082
680	0.082
681	0.082
682	0.081
683	0.081
684	0.081
685	0.08
686	0.08
687	0.079
688	0.079
689	0.079
690	0.078
691	0.078
692	0.078
693	0.078
694	0.077
695	0.077
696	0.076
697	0.076
698	0.076
699	0.076
700	0.075
701	0.075
702	0.075
703	0.075
704	0.074
705	0.074
706	0.074
707	0.073
708	0.073
709	0.073
710	0.073
711	0.072
712	0.072
713	0.072
714	0.072
715	0.071
716	0.071
717	0.071
718	0.071
719	0.071
720	0.07
721	0.07
722	0.07
723	0.07
724	0.069
725	0.069
726	0.069
727	0.069
728	0.069
729	0.068
730	0.068
731	0.068
732	0.067
733	0.067
734	0.067
735	0.067
736	0.067
737	0.067
738	0.067
739	0.066
740	0.066
741	0.066
742	0.065
743	0.065
744	0.065
745	0.065
746	0.065
747	0.065
748	0.065
749	0.064
750	0.064
751	0.064
752	0.064
753	0.064
754	0.064
755	0.064
756	0.063
757	0.063
758	0.063
759	0.063
760	0.062
761	0.062
762	0.062
763	0.062
764	0.062
765	0.062
766	0.061
767	0.061
768	0.061
769	0.061
770	0.061
771	0.061
772	0.061
773	0.061
774	0.06
775	0.06
776	0.06
777	0.06
778	0.06
779	0.06
780	0.06
781	0.06
782	0.06
783	0.059
784	0.059
785	0.059
786	0.059
787	0.059
788	0.059
789	0.058
790	0.058
791	0.058
792	0.058
793	0.057
794	0.057
795	0.057
796	0.057
797	0.057
798	0.056
799	0.056
800	0.056

## Sheet: Figure 3a
Time (ps)	5000 nm	781 nm	505 nm
-100	0.0112978	-0.00247081	-0.00171525
-90	0.00953868	0.00125937	6.19865e-05
-80	-0.00387528	0.00228573	-0.000635834
-70	0.00072834	-0.000396547	0.000788964
-60	-0.000186344	-0.000676622	0.00150059
-50	0.00050957	0.00118033	0.00174764
-40	-0.00874234	0.00533168	0.00107
-30	-0.00381922	0.00278995	-5.9186e-05
-20	-0.00316433	0.00887789	0.00947546
-10	0.00175216	0.0150129	0.00800802
0	1	1	1
10	0.343929	0.781211	0.696191
20	0.275235	0.714195	0.652755
30	0.248474	0.661085	0.629971
40	0.217185	0.650874	0.622864
50	0.201875	0.638523	0.605027
60	0.185203	0.61088	0.594048
70	0.188355	0.592267	0.584753
80	0.171398	0.588534	0.570907
90	0.171786	0.571179	0.56772
100	0.157685	0.564663	0.559927
110	0.165031	0.559021	0.5514
120	0.157938	0.557761	0.5477
130	0.147351	0.550577	0.540485
140	0.147059	0.539075	0.533063
150	0.151732	0.529991	0.530054
160	0.145028	0.529597	0.52279
170	0.151093	0.532761	0.514267
180	0.142403	0.529174	0.509634
190	0.134405	0.530708	0.506308
200	0.139994	0.521085	0.502671
210	0.135876	0.51163	0.490564
220	0.147517	0.504407	0.491656
230	0.128573	0.510493	0.481697
240	0.125662	0.503686	0.473468
250	0.129377	0.505752	0.475313
260	0.131021	0.493087	0.474974
270	0.124251	0.489368	0.468222
280	0.126527	0.494095	0.46563
290	0.134089	0.484483	0.453066
300	0.133439	0.484393	0.45404
310	0.116702	0.480953	0.45716
320	0.128035	0.480614	0.455845
330	0.123117	0.478164	0.457091
340	0.116186	0.46714	0.450705
350	0.115675	0.464835	0.450793
360	0.124125	0.469878	0.443532
370	0.134265	0.461639	0.443003
380	0.114764	0.463555	0.445559
390	0.115182	0.471048	0.445443
400	0.10796	0.463047	0.446582
410	0.101602	0.455034	0.444213
420	0.106464	0.468651	0.443714
430	0.110035	0.459043	0.437207
440	0.102366	0.448328	0.438441
450	0.108003	0.4589	0.440051
460	0.118818	0.452373	0.440193
470	0.112953	0.449807	0.437874
480	0.116332	0.446162	0.432225
490	0.100329	0.454656	0.4337
500	0.0995797	0.439062	0.434637

## Sheet: Figure 3b
Time (ps)	Mo:BiVO4	CoOx/Mo:BiVO4	Mo:BiVO4/Pd	CoOx/Mo:BiVO4/Pd
-100	0.0112978	0.0635572	0.0138205	-0.00814767
-90	0.00953868	0.0391921	0.016384	0.0122816
-80	-0.00387528	0.0535608	0.00907873	0.00252695
-70	0.00072834	0.0588536	0.0108298	-0.00651272
-60	-0.000186344	0.0548396	0.00888754	-0.000145109
-50	0.00050957	0.0424006	0.0121759	-0.00363863
-40	-0.00874234	0.0657675	0.0131215	0.00740777
-30	-0.00381922	0.0576347	0.00951453	0.00390687
-20	-0.00316433	0.0286402	0.0137224	-0.00489644
-10	0.00175216	0.0273757	0.00592819	0.0176337
0	1	1	1	1
10	0.343929	0.48584	0.354132	0.372711
20	0.275235	0.361545	0.260919	0.284654
30	0.248474	0.345769	0.228836	0.254981
40	0.217185	0.345383	0.204929	0.231082
50	0.201875	0.311476	0.185715	0.211798
60	0.185203	0.313712	0.175617	0.21454
70	0.188355	0.312565	0.172041	0.195646
80	0.171398	0.293523	0.153451	0.200144
90	0.171786	0.260384	0.154037	0.18256
100	0.157685	0.256221	0.150624	0.189253
110	0.165031	0.270986	0.14445	0.188339
120	0.157938	0.262672	0.137213	0.177532
130	0.147351	0.269866	0.136067	0.177432
140	0.147059	0.264852	0.127989	0.173044
150	0.151732	0.249183	0.127118	0.173439
160	0.145028	0.279024	0.134033	0.164515
170	0.151093	0.252421	0.118629	0.16928
180	0.142403	0.237863	0.13039	0.169865
190	0.134405	0.220296	0.116645	0.158645
200	0.139994	0.220179	0.122834	0.1557
210	0.135876	0.248314	0.117799	0.152694
220	0.147517	0.231673	0.117615	0.149358
230	0.128573	0.22734	0.115939	0.141569
240	0.125662	0.229947	0.114379	0.149348
250	0.129377	0.227842	0.111809	0.150868
260	0.131021	0.230484	0.113387	0.139571
270	0.124251	0.213778	0.102195	0.127331
280	0.126527	0.238353	0.108582	0.129402
290	0.134089	0.222274	0.112707	0.143902
300	0.133439	0.219352	0.0976218	0.145897
310	0.116702	0.245562	0.106397	0.135353
320	0.128035	0.225558	0.11009	0.153968
330	0.123117	0.226887	0.107236	0.142964
340	0.116186	0.2175	0.114705	0.156232
350	0.115675	0.229953	0.109341	0.135646
360	0.124125	0.200122	0.105017	0.134721
370	0.134265	0.208403	0.112757	0.13528
380	0.114764	0.21272	0.0947147	0.130966
390	0.115182	0.225306	0.0996509	0.135458
400	0.10796	0.212696	0.102119	0.134206
410	0.101602	0.211565	0.0963257	0.146475
420	0.106464	0.191319	0.0973753	0.128823
430	0.110035	0.209569	0.0917572	0.128823
440	0.102366	0.185657	0.100363	0.129418
450	0.108003	0.213985	0.094614	0.118847
460	0.118818	0.210803	0.0941858	0.119072
470	0.112953	0.213739	0.0957064	0.113581
480	0.116332	0.197895	0.104031	0.108656
490	0.100329	0.182574	0.0953064	0.134141
500	0.0995797	0.197695	0.0990185	0.112944

## Sheet: Figure 4a
Time (ms)	Mo:BiVO4	CoOx/Mo:BiVO4	Mo:BiVO4/Pd	CoOx/Mo:BiVO4/Pd
-0.2	-3.35e-06	-2.29584e-06	-7.98463e-06	2.40836e-07
-0.1998	-3.46626e-06	-1.88434e-06	-8.26762e-06	4.14685e-07
-0.1996	-3.72591e-06	-7.74664e-07	-9.09824e-06	8.89393e-07
-0.1994	-3.92596e-06	7.18177e-07	-1.03504e-05	1.54143e-06
-0.1992	-3.89456e-06	2.22508e-06	-1.16882e-05	2.21408e-06
-0.199	-3.6118e-06	3.44597e-06	-1.26246e-05	2.76868e-06
-0.1988	-3.22665e-06	4.19744e-06	-1.27641e-05	3.12235e-06
-0.1986	-2.96688e-06	4.39581e-06	-1.20385e-05	3.25863e-06
-0.1984	-3.00505e-06	4.03587e-06	-1.07359e-05	3.21116e-06
-0.1982	-3.36151e-06	3.20702e-06	-9.31778e-06	3.03276e-06
-0.198	-3.89743e-06	2.12547e-06	-8.19659e-06	2.76685e-06
-0.1978	-4.3979e-06	1.11871e-06	-7.62922e-06	2.43408e-06
-0.1976	-4.69254e-06	5.22324e-07	-7.73308e-06	2.03666e-06
-0.1974	-4.73309e-06	5.20267e-07	-8.52271e-06	1.57312e-06
-0.1972	-4.57388e-06	1.01891e-06	-9.89269e-06	1.05149e-06
-0.197	-4.2772e-06	1.64321e-06	-1.15728e-05	4.92134e-07
-0.1968	-3.83604e-06	1.88016e-06	-1.31394e-05	-7.95183e-08
-0.1966	-3.19691e-06	1.31104e-06	-1.41313e-05	-6.41024e-07
-0.1964	-2.36674e-06	-1.80041e-07	-1.42257e-05	-1.17178e-06
-0.1962	-1.49443e-06	-2.32801e-06	-1.33683e-05	-1.64113e-06
-0.196	-8.30577e-07	-4.58296e-06	-1.17742e-05	-1.9966e-06
-0.1958	-5.82041e-07	-6.33778e-06	-9.809e-06	-2.16796e-06
-0.1956	-7.81541e-07	-7.17974e-06	-7.83603e-06	-2.09389e-06
-0.1954	-1.2841e-06	-7.04964e-06	-6.11109e-06	-1.76029e-06
-0.1952	-1.88845e-06	-6.24148e-06	-4.74726e-06	-1.22636e-06
-0.195	-2.46811e-06	-5.25429e-06	-3.72383e-06	-6.17726e-07
-0.1948	-2.99499e-06	-4.57434e-06	-2.92358e-06	-8.42328e-08
-0.1946	-3.45724e-06	-4.48828e-06	-2.20243e-06	2.57709e-07
-0.1944	-3.79057e-06	-4.99874e-06	-1.47274e-06	3.68712e-07
-0.1942	-3.92263e-06	-5.85692e-06	-7.44354e-07	2.94431e-07
-0.194	-3.88789e-06	-6.67797e-06	-8.69305e-08	1.37185e-07
-0.1938	-3.86969e-06	-7.086e-06	4.43613e-07	9.30013e-09
-0.1936	-4.08829e-06	-6.84256e-06	8.30062e-07	-7.69099e-09
-0.1934	-4.61546e-06	-5.92627e-06	1.04753e-06	1.17691e-07
-0.1932	-5.28646e-06	-4.54096e-06	1.02269e-06	3.70233e-07
-0.193	-5.80159e-06	-3.044e-06	6.82936e-07	7.04602e-07
-0.1928	-5.93506e-06	-1.81412e-06	6.99396e-08	1.06445e-06
-0.1926	-5.66736e-06	-1.11174e-06	-6.07819e-07	1.39856e-06
-0.1924	-5.13637e-06	-9.98197e-07	-1.06777e-06	1.6738e-06
-0.1922	-4.48588e-06	-1.35215e-06	-1.12394e-06	1.88572e-06
-0.192	-3.77953e-06	-1.96347e-06	-7.77315e-07	2.06411e-06
-0.1918	-3.04639e-06	-2.63941e-06	-1.47701e-07	2.2679e-06
-0.1916	-2.35994e-06	-3.26145e-06	6.64132e-07	2.56358e-06
-0.1914	-1.82865e-06	-3.77792e-06	1.63064e-06	2.98861e-06
-0.1912	-1.50765e-06	-4.16445e-06	2.72426e-06	3.51101e-06
-0.191	-1.34627e-06	-4.39344e-06	3.82265e-06	4.00583e-06
-0.1908	-1.23521e-06	-4.42877e-06	4.70947e-06	4.26824e-06
-0.1906	-1.09475e-06	-4.23523e-06	5.16439e-06	4.07142e-06
-0.1904	-9.15977e-07	-3.7866e-06	5.0508e-06	3.25551e-06
-0.1902	-7.45794e-07	-3.06833e-06	4.35942e-06	1.81461e-06
-0.19	-6.60927e-07	-2.08184e-06	3.23888e-06	-5.86145e-08
-0.1898	-7.39812e-07	-8.5604e-07	2.00995e-06	-1.99897e-06
-0.1896	-1.00651e-06	5.37097e-07	1.09064e-06	-3.56528e-06
-0.1894	-1.3716e-06	1.97558e-06	8.1115e-07	-4.37544e-06
-0.1892	-1.65202e-06	3.30277e-06	1.24012e-06	-4.22768e-06
-0.189	-1.69106e-06	4.37058e-06	2.17007e-06	-3.15932e-06
-0.1888	-1.47168e-06	5.09829e-06	3.25372e-06	-1.42168e-06
-0.1886	-1.10075e-06	5.51641e-06	4.14063e-06	6.13056e-07
-0.1884	-6.83702e-07	5.76104e-06	4.51773e-06	2.56901e-06
-0.1882	-2.35516e-07	6.00701e-06	4.11817e-06	4.15923e-06
-0.188	2.76286e-07	6.36996e-06	2.80311e-06	5.22441e-06
-0.1878	8.24113e-07	6.83917e-06	6.92945e-07	5.71931e-06
-0.1876	1.29237e-06	7.29141e-06	-1.79613e-06	5.67251e-06
-0.1874	1.57342e-06	7.58084e-06	-4.10473e-06	5.1517e-06
-0.1872	1.67705e-06	7.63947e-06	-5.78822e-06	4.25228e-06
-0.187	1.71809e-06	7.51072e-06	-6.68217e-06	3.10429e-06
-0.1868	1.78442e-06	7.28973e-06	-6.85946e-06	1.87568e-06
-0.1866	1.8302e-06	7.01998e-06	-6.46206e-06	7.51807e-07
-0.1864	1.71672e-06	6.63044e-06	-5.59417e-06	-1.10377e-07
-0.1862	1.3615e-06	5.96324e-06	-4.36004e-06	-6.3264e-07
-0.186	8.42992e-07	4.87094e-06	-2.9532e-06	-8.40575e-07
-0.1858	3.66689e-07	3.31503e-06	-1.66084e-06	-8.46237e-07
-0.1856	1.39651e-07	1.40725e-06	-7.6235e-07	-7.9627e-07
-0.1854	2.62208e-07	-6.17323e-07	-4.13414e-07	-8.14171e-07
-0.1852	6.9192e-07	-2.46608e-06	-6.01757e-07	-9.67139e-07
-0.185	1.26726e-06	-3.85887e-06	-1.18629e-06	-1.27033e-06
-0.1848	1.76549e-06	-4.58658e-06	-1.97918e-06	-1.71644e-06
-0.1846	1.97933e-06	-4.55879e-06	-2.81871e-06	-2.30269e-06
-0.1844	1.78835e-06	-3.83798e-06	-3.59329e-06	-3.03109e-06
-0.1842	1.1911e-06	-2.64396e-06	-4.21325e-06	-3.87853e-06
-0.184	2.83403e-07	-1.30892e-06	-4.57253e-06	-4.75856e-06
-0.1838	-7.9695e-07	-1.80093e-07	-4.55236e-06	-5.50911e-06
-0.1836	-1.92249e-06	5.0344e-07	-4.07059e-06	-5.92833e-06
-0.1834	-2.99645e-06	7.09835e-07	-3.12236e-06	-5.85108e-06
-0.1832	-3.93657e-06	6.37804e-07	-1.76454e-06	-5.22772e-06
-0.183	-4.64803e-06	6.37242e-07	-7.05548e-08	-4.15981e-06
-0.1828	-5.02895e-06	1.0464e-06	1.86632e-06	-2.86862e-06
-0.1826	-5.0246e-06	2.01422e-06	3.86098e-06	-1.61146e-06
-0.1824	-4.68521e-06	3.40043e-06	5.58933e-06	-5.90654e-07
-0.1822	-4.1576e-06	4.81894e-06	6.67486e-06	9.98802e-08
-0.182	-3.60047e-06	5.81364e-06	6.88587e-06	4.72167e-07
-0.1818	-3.09599e-06	6.07436e-06	6.28587e-06	6.02007e-07
-0.1816	-2.63424e-06	5.57378e-06	5.20714e-06	5.80381e-07
-0.1814	-2.16943e-06	4.55704e-06	4.07517e-06	4.83549e-07
-0.1812	-1.6867e-06	3.40698e-06	3.21967e-06	3.65221e-07
-0.181	-1.2303e-06	2.46991e-06	2.77336e-06	2.58764e-07
-0.1808	-8.84194e-07	1.92464e-06	2.66386e-06	1.7851e-07
-0.1806	-7.1502e-07	1.73351e-06	2.66614e-06	1.20104e-07
-0.1804	-7.00817e-07	1.67526e-06	2.50226e-06	6.61844e-08
-0.1802	-6.96118e-07	1.44336e-06	1.97258e-06	-1.50407e-09
-0.18	-4.86505e-07	7.82898e-07	1.05728e-06	-9.20233e-08
-0.1798	7.78584e-08	-3.82049e-07	-8.39054e-08	-2.07102e-07
-0.1796	9.64003e-07	-1.89241e-06	-1.21334e-06	-3.5416e-07
-0.1794	1.95646e-06	-3.40935e-06	-2.13305e-06	-5.56842e-07
-0.1792	2.78849e-06	-4.56189e-06	-2.73418e-06	-8.48454e-07
-0.179	3.30588e-06	-5.11157e-06	-2.97636e-06	-1.24813e-06
-0.1788	3.53372e-06	-5.04671e-06	-2.85496e-06	-1.7372e-06
-0.1786	3.59512e-06	-4.56267e-06	-2.39653e-06	-2.25736e-06
-0.1784	3.56415e-06	-3.95352e-06	-1.67301e-06	-2.73765e-06
-0.1782	3.40405e-06	-3.48696e-06	-8.07785e-07	-3.13507e-06
-0.178	3.05934e-06	-3.32923e-06	3.77028e-08	-3.46189e-06
-0.1778	2.59726e-06	-3.53903e-06	6.92278e-07	-3.78008e-06
-0.1776	2.22687e-06	-4.09921e-06	1.01257e-06	-4.16317e-06
-0.1774	2.15838e-06	-4.94217e-06	9.26698e-07	-4.64478e-06
-0.1772	2.44679e-06	-5.95193e-06	4.77833e-07	-5.18049e-06
-0.177	2.97122e-06	-6.96084e-06	-1.51703e-07	-5.64361e-06
-0.1768	3.54178e-06	-7.76875e-06	-6.68588e-07	-5.86091e-06
-0.1766	4.00675e-06	-8.19228e-06	-7.69022e-07	-5.67642e-06
-0.1764	4.27543e-06	-8.12373e-06	-2.82839e-07	-5.01731e-06
-0.1762	4.28549e-06	-7.56624e-06	7.14588e-07	-3.93172e-06
-0.176	3.98613e-06	-6.62262e-06	1.89185e-06	-2.5793e-06
-0.1758	3.36518e-06	-5.44276e-06	2.76512e-06	-1.17747e-06
-0.1756	2.49268e-06	-4.16417e-06	2.87424e-06	7.13681e-08
-0.1754	1.53589e-06	-2.88685e-06	1.96581e-06	1.03777e-06
-0.1752	7.16427e-07	-1.69465e-06	1.12997e-07	1.6852e-06
-0.175	2.16836e-07	-6.90036e-07	-2.28622e-06	2.05185e-06
-0.1748	8.64728e-08	7.39838e-09	-4.64381e-06	2.21379e-06
-0.1746	2.14476e-07	3.11469e-07	-6.39501e-06	2.25399e-06
-0.1744	3.99018e-07	2.25731e-07	-7.1967e-06	2.25063e-06
-0.1742	4.68045e-07	-1.52776e-07	-7.0284e-06	2.28105e-06
-0.174	3.63647e-07	-6.93153e-07	-6.15352e-06	2.4252e-06
-0.1738	1.34843e-07	-1.3022e-06	-4.95851e-06	2.75321e-06
-0.1736	-1.37453e-07	-1.94548e-06	-3.76009e-06	3.29439e-06
-0.1734	-4.10399e-07	-2.60761e-06	-2.70647e-06	4.00248e-06
-0.1732	-6.95135e-07	-3.24166e-06	-1.83144e-06	4.74294e-06
-0.173	-1.0317e-06	-3.76374e-06	-1.18325e-06	5.32199e-06
-0.1728	-1.46442e-06	-4.09703e-06	-8.79148e-07	5.55461e-06
-0.1726	-2.02951e-06	-4.21567e-06	-1.01557e-06	5.34228e-06
-0.1724	-2.72989e-06	-4.14069e-06	-1.51871e-06	4.71866e-06
-0.1722	-3.48907e-06	-3.8937e-06	-2.09591e-06	3.83597e-06
-0.172	-4.13062e-06	-3.46267e-06	-2.37062e-06	2.89796e-06
-0.1718	-4.44147e-06	-2.82491e-06	-2.11852e-06	2.07628e-06
-0.1716	-4.30218e-06	-2.0134e-06	-1.41466e-06	1.45431e-06
-0.1714	-3.7765e-06	-1.16215e-06	-5.59787e-07	1.02128e-06
-0.1712	-3.06387e-06	-4.74502e-07	1.56851e-07	7.07636e-07
-0.171	-2.34511e-06	-1.21358e-07	6.50518e-07	4.31432e-07
-0.1708	-1.66226e-06	-1.39072e-07	1.02347e-06	1.28214e-07
-0.1706	-9.39891e-07	-4.06619e-07	1.3725e-06	-2.43993e-07
-0.1704	-1.1121e-07	-7.271e-07	1.62329e-06	-7.13883e-07
-0.1702	7.843e-07	-9.59803e-07	1.55946e-06	-1.30356e-06
-0.17	1.62015e-06	-1.10624e-06	1.01884e-06	-2.02398e-06
-0.1698	2.2829e-06	-1.28295e-06	6.98057e-08	-2.86318e-06
-0.1696	2.74514e-06	-1.59829e-06	-9.89824e-07	-3.77871e-06
-0.1694	3.04538e-06	-2.02802e-06	-1.79458e-06	-4.70308e-06
-0.1692	3.21023e-06	-2.39274e-06	-2.08826e-06	-5.56195e-06
-0.169	3.21355e-06	-2.46546e-06	-1.8092e-06	-6.29619e-06
-0.1688	3.02389e-06	-2.13375e-06	-1.09833e-06	-6.87619e-06
-0.1686	2.68882e-06	-1.49184e-06	-2.76884e-07	-7.30213e-06
-0.1684	2.35487e-06	-7.89439e-07	2.3806e-07	-7.59224e-06
-0.1682	2.18799e-06	-2.76356e-07	1.36103e-07	-7.76844e-06
-0.168	2.26728e-06	-5.89358e-08	-5.46829e-07	-7.84835e-06
-0.1678	2.54655e-06	-6.36727e-08	-1.37812e-06	-7.8471e-06
-0.1676	2.89791e-06	-1.12109e-07	-1.80106e-06	-7.78384e-06
-0.1674	3.18066e-06	-3.78429e-08	-1.54677e-06	-7.68411e-06
-0.1672	3.29253e-06	2.25875e-07	-8.07921e-07	-7.57283e-06
-0.167	3.2053e-06	6.15661e-07	-4.1636e-09	-7.46118e-06
-0.1668	2.98696e-06	9.59282e-07	6.12209e-07	-7.33785e-06
-0.1666	2.78414e-06	1.03913e-06	1.11063e-06	-7.17449e-06
-0.1664	2.74959e-06	6.85337e-07	1.68425e-06	-6.94598e-06
-0.1662	2.95132e-06	-1.35074e-07	2.36344e-06	-6.65458e-06
-0.166	3.32825e-06	-1.28348e-06	2.95019e-06	-6.34138e-06
-0.1658	3.72162e-06	-2.49981e-06	3.20415e-06	-6.07493e-06
-0.1656	3.9538e-06	-3.51606e-06	3.05841e-06	-5.92127e-06
-0.1654	3.90696e-06	-4.17e-06	2.66352e-06	-5.91265e-06
-0.1652	3.57371e-06	-4.45946e-06	2.26338e-06	-6.03344e-06
-0.165	3.06424e-06	-4.51627e-06	2.05047e-06	-6.23069e-06
-0.1648	2.55525e-06	-4.52045e-06	2.10893e-06	-6.44155e-06
-0.1646	2.19686e-06	-4.59753e-06	2.42596e-06	-6.621e-06
-0.1644	2.04244e-06	-4.74525e-06	2.89856e-06	-6.75512e-06
-0.1642	2.05874e-06	-4.82578e-06	3.32696e-06	-6.85555e-06
-0.164	2.18654e-06	-4.63428e-06	3.45844e-06	-6.94115e-06
-0.1638	2.36186e-06	-4.01616e-06	3.10979e-06	-7.01915e-06
-0.1636	2.47162e-06	-2.97367e-06	2.28695e-06	-7.07614e-06
-0.1634	2.33453e-06	-1.70078e-06	1.18253e-06	-7.08246e-06
-0.1632	1.79988e-06	-5.19406e-07	3.88743e-08	-7.00474e-06
-0.163	9.07355e-07	2.59355e-07	-9.95347e-07	-6.81647e-06
-0.1628	-6.80885e-08	4.82901e-07	-1.88029e-06	-6.49957e-06
-0.1626	-7.77247e-07	2.33713e-07	-2.57796e-06	-6.03843e-06
-0.1624	-1.03737e-06	-2.19386e-07	-2.96007e-06	-5.41592e-06
-0.1622	-9.30136e-07	-5.84027e-07	-2.84744e-06	-4.6207e-06
-0.162	-6.77248e-07	-7.32814e-07	-2.15552e-06	-3.66695e-06
-0.1618	-4.36328e-07	-7.95125e-07	-1.00912e-06	-2.61584e-06
-0.1616	-2.20538e-07	-1.07915e-06	2.77157e-07	-1.58302e-06
-0.1614	2.41088e-09	-1.86293e-06	1.32676e-06	-7.21183e-07
-0.1612	1.63185e-07	-3.18704e-06	1.83275e-06	-1.79738e-07
-0.161	7.00585e-08	-4.78404e-06	1.63385e-06	-5.62473e-08
-0.1608	-4.38788e-07	-6.18829e-06	7.54494e-07	-3.59419e-07
-0.1606	-1.2979e-06	-6.95439e-06	-5.77794e-07	-9.99316e-07
-0.1604	-2.16599e-06	-6.85397e-06	-1.98707e-06	-1.80932e-06
-0.1602	-2.61004e-06	-5.94827e-06	-3.11031e-06	-2.59192e-06
-0.16	-2.40283e-06	-4.5188e-06	-3.78281e-06	-3.17144e-06
-0.1598	-1.6978e-06	-2.91895e-06	-4.08922e-06	-3.43454e-06
-0.1596	-9.33978e-07	-1.44015e-06	-4.21931e-06	-3.34574e-06
-0.1594	-5.48823e-07	-2.54345e-07	-4.26084e-06	-2.9369e-06
-0.1592	-7.26912e-07	5.70517e-07	-4.13642e-06	-2.28038e-06
-0.159	-1.35283e-06	1.03269e-06	-3.74368e-06	-1.4605e-06
-0.1588	-2.14655e-06	1.18241e-06	-3.13753e-06	-5.53679e-07
-0.1586	-2.83733e-06	1.12966e-06	-2.54596e-06	3.79252e-07
-0.1584	-3.26568e-06	1.03355e-06	-2.19774e-06	1.29083e-06
-0.1582	-3.4022e-06	1.04418e-06	-2.14889e-06	2.13949e-06
-0.158	-3.31914e-06	1.22024e-06	-2.28697e-06	2.88242e-06
-0.1578	-3.13694e-06	1.48319e-06	-2.48243e-06	3.47428e-06
-0.1576	-2.95658e-06	1.65154e-06	-2.69269e-06	3.87461e-06
-0.1574	-2.80528e-06	1.54019e-06	-2.89414e-06	4.06157e-06
-0.1572	-2.6295e-06	1.06376e-06	-2.93822e-06	4.0437e-06
-0.157	-2.34025e-06	2.84749e-07	-2.54816e-06	3.86161e-06
-0.1568	-1.87613e-06	-6.12801e-07	-1.53682e-06	3.57686e-06
-0.1566	-1.2431e-06	-1.40125e-06	-6.26902e-08	3.25311e-06
-0.1564	-5.16293e-07	-1.89531e-06	1.35713e-06	2.93799e-06
-0.1562	1.87448e-07	-2.00693e-06	2.15384e-06	2.65225e-06
-0.156	7.54006e-07	-1.75065e-06	2.10076e-06	2.3879e-06
-0.1558	1.11883e-06	-1.2072e-06	1.46557e-06	2.11355e-06
-0.1556	1.29115e-06	-4.72094e-07	8.00781e-07	1.78406e-06
-0.1554	1.33169e-06	3.80811e-07	5.50107e-07	1.353e-06
-0.1552	1.29115e-06	1.30582e-06	7.71857e-07	7.86736e-07
-0.155	1.15578e-06	2.26768e-06	1.16062e-06	7.85222e-08
-0.1548	8.51425e-07	3.21932e-06	1.31632e-06	-7.40555e-07
-0.1546	3.12025e-07	4.09441e-06	1.04767e-06	-1.59835e-06
-0.1544	-4.37744e-07	4.82184e-06	5.03768e-07	-2.39e-06
-0.1542	-1.25094e-06	5.35344e-06	6.79795e-08	-2.99828e-06
-0.154	-1.90759e-06	5.6855e-06	1.00769e-07	-3.32115e-06
-0.1538	-2.2207e-06	5.85612e-06	6.92125e-07	-3.29772e-06
-0.1536	-2.1383e-06	5.91467e-06	1.57121e-06	-2.92429e-06
-0.1534	-1.77785e-06	5.87914e-06	2.24209e-06	-2.25656e-06
-0.1532	-1.36965e-06	5.71134e-06	2.27892e-06	-1.40056e-06
-0.153	-1.14967e-06	5.33547e-06	1.58738e-06	-4.97949e-07
-0.1528	-1.27444e-06	4.70049e-06	4.49147e-07	2.90297e-07
-0.1526	-1.79302e-06	3.85271e-06	-6.61054e-07	8.03272e-07
-0.1524	-2.64989e-06	2.96638e-06	-1.32596e-06	9.06849e-07
-0.1522	-3.68344e-06	2.29758e-06	-1.3455e-06	5.28677e-07
-0.152	-4.63458e-06	2.07453e-06	-7.74673e-07	-3.06412e-07
-0.1518	-5.20822e-06	2.38336e-06	1.15339e-07	-1.45673e-06
-0.1516	-5.18571e-06	3.11716e-06	9.30785e-07	-2.67665e-06
-0.1514	-4.52267e-06	4.01907e-06	1.30053e-06	-3.66889e-06
-0.1512	-3.37058e-06	4.79446e-06	1.02834e-06	-4.16544e-06
-0.151	-2.02211e-06	5.22975e-06	1.73483e-07	-4.01009e-06
-0.1508	-8.13847e-07	5.25613e-06	-9.84741e-07	-3.20989e-06
-0.1506	-4.66064e-09	4.93158e-06	-2.07445e-06	-1.93362e-06
-0.1504	3.46018e-07	4.36226e-06	-2.78413e-06	-4.57759e-07
-0.1502	4.29312e-07	3.61876e-06	-2.9753e-06	9.17169e-07
-0.15	5.96755e-07	2.70318e-06	-2.71513e-06	1.94772e-06
-0.1498	1.15575e-06	1.58621e-06	-2.22477e-06	2.50071e-06
-0.1496	2.18359e-06	2.83611e-07	-1.76953e-06	2.56922e-06
-0.1494	3.48918e-06	-1.08574e-06	-1.53873e-06	2.25575e-06
-0.1492	4.73686e-06	-2.30421e-06	-1.57109e-06	1.73291e-06
-0.149	5.62667e-06	-3.12385e-06	-1.76701e-06	1.19216e-06
-0.1488	6.00139e-06	-3.362e-06	-1.98174e-06	7.91618e-07
-0.1486	5.84082e-06	-2.97502e-06	-2.13582e-06	6.15261e-07
-0.1484	5.21542e-06	-2.0783e-06	-2.26116e-06	6.56484e-07
-0.1482	4.27938e-06	-9.09071e-07	-2.4503e-06	8.33171e-07
-0.148	3.27739e-06	2.48981e-07	-2.75073e-06	1.03055e-06
-0.1478	2.47497e-06	1.15316e-06	-3.08215e-06	1.15502e-06
-0.1476	2.00979e-06	1.6737e-06	-3.23665e-06	1.17487e-06
-0.1474	1.79325e-06	1.82178e-06	-2.97659e-06	1.12771e-06
-0.1472	1.57598e-06	1.713e-06	-2.18949e-06	1.09164e-06
-0.147	1.13371e-06	1.47698e-06	-1.00285e-06	1.1377e-06
-0.1468	4.20456e-07	1.16662e-06	2.44863e-07	1.29316e-06
-0.1466	-4.16118e-07	7.34235e-07	1.18889e-06	1.53695e-06
-0.1464	-1.14084e-06	9.70758e-08	1.65481e-06	1.82499e-06
-0.1462	-1.57371e-06	-7.59571e-07	1.74181e-06	2.12115e-06
-0.146	-1.68986e-06	-1.72963e-06	1.71912e-06	2.40702e-06
-0.1458	-1.63267e-06	-2.63102e-06	1.83666e-06	2.66295e-06
-0.1456	-1.63436e-06	-3.31288e-06	2.19325e-06	2.83874e-06
-0.1454	-1.877e-06	-3.73956e-06	2.72016e-06	2.84377e-06
-0.1452	-2.36228e-06	-3.98682e-06	3.24081e-06	2.57418e-06
-0.145	-2.87002e-06	-4.153e-06	3.54632e-06	1.96783e-06
-0.1448	-3.05402e-06	-4.24886e-06	3.4575e-06	1.05604e-06
-0.1446	-2.64447e-06	-4.14588e-06	2.86689e-06	-2.0498e-08
-0.1444	-1.63647e-06	-3.62983e-06	1.75979e-06	-1.04568e-06
-0.1442	-3.27239e-07	-2.54122e-06	2.2112e-07	-1.79922e-06
-0.144	8.34622e-07	-9.21801e-07	-1.55905e-06	-2.13339e-06
-0.1438	1.47902e-06	9.32734e-07	-3.28624e-06	-2.02197e-06
-0.1436	1.4618e-06	2.56593e-06	-4.60532e-06	-1.56171e-06
-0.1434	8.58796e-07	3.55937e-06	-5.21912e-06	-9.28026e-07
-0.1432	-1.31538e-07	3.72321e-06	-5.04582e-06	-3.04441e-07
-0.143	-1.27169e-06	3.16601e-06	-4.30022e-06	1.86618e-07
-0.1428	-2.31633e-06	2.21018e-06	-3.39373e-06	5.26083e-07
-0.1426	-3.03403e-06	1.21767e-06	-2.68229e-06	7.98129e-07
-0.1424	-3.26731e-06	4.35764e-07	-2.24836e-06	1.14702e-06
-0.1422	-3.01367e-06	-6.19122e-08	-1.90592e-06	1.70594e-06
-0.142	-2.4543e-06	-3.39689e-07	-1.41915e-06	2.52486e-06
-0.1418	-1.87643e-06	-5.21973e-07	-7.19472e-07	3.5271e-06
-0.1416	-1.51808e-06	-7.22599e-07	7.32789e-08	4.51559e-06
-0.1414	-1.43913e-06	-9.99037e-07	7.97147e-07	5.23043e-06
-0.1412	-1.51788e-06	-1.33163e-06	1.37753e-06	5.43802e-06
-0.141	-1.57814e-06	-1.63337e-06	1.82719e-06	5.0171e-06
-0.1408	-1.54108e-06	-1.7953e-06	2.17317e-06	4.00695e-06
-0.1406	-1.47568e-06	-1.7492e-06	2.42057e-06	2.5976e-06
-0.1404	-1.51905e-06	-1.50509e-06	2.57553e-06	1.06578e-06
-0.1402	-1.75399e-06	-1.13363e-06	2.66531e-06	-3.17206e-07
-0.14	-2.14641e-06	-7.1008e-07	2.71254e-06	-1.36899e-06
-0.1398	-2.56639e-06	-2.72222e-07	2.69548e-06	-2.03992e-06
-0.1396	-2.85173e-06	1.68424e-07	2.55158e-06	-2.40526e-06
-0.1394	-2.87679e-06	5.75701e-07	2.2294e-06	-2.61636e-06
-0.1392	-2.61111e-06	8.54611e-07	1.73416e-06	-2.83656e-06
-0.139	-2.14468e-06	8.81484e-07	1.11246e-06	-3.1877e-06
-0.1388	-1.6533e-06	5.90338e-07	3.84919e-07	-3.72244e-06
-0.1386	-1.31665e-06	5.10722e-08	-4.95959e-07	-4.42344e-06
-0.1384	-1.24294e-06	-5.30946e-07	-1.58836e-06	-5.22069e-06
-0.1382	-1.43909e-06	-9.09162e-07	-2.83208e-06	-6.01615e-06
-0.138	-1.82059e-06	-9.25186e-07	-3.98493e-06	-6.70663e-06
-0.1378	-2.24607e-06	-5.84374e-07	-4.72998e-06	-7.20046e-06
-0.1376	-2.58006e-06	-3.01421e-08	-4.88514e-06	-7.42773e-06
-0.1374	-2.7689e-06	5.52262e-07	-4.52646e-06	-7.34765e-06
-0.1372	-2.86837e-06	1.02364e-06	-3.92211e-06	-6.95596e-06
-0.137	-2.97632e-06	1.31181e-06	-3.35674e-06	-6.29077e-06
-0.1368	-3.11891e-06	1.37345e-06	-2.99275e-06	-5.42963e-06
-0.1366	-3.20424e-06	1.15597e-06	-2.82867e-06	-4.47203e-06
-0.1364	-3.09358e-06	6.11549e-07	-2.72867e-06	-3.51009e-06
-0.1362	-2.71656e-06	-2.40939e-07	-2.49937e-06	-2.6014e-06
-0.136	-2.12067e-06	-1.26211e-06	-2.00915e-06	-1.76011e-06
-0.1358	-1.42888e-06	-2.20435e-06	-1.30528e-06	-9.7267e-07
-0.1356	-7.68214e-07	-2.79813e-06	-6.36689e-07	-2.27505e-07
-0.1354	-2.29476e-07	-2.86223e-06	-3.27917e-07	4.6186e-07
-0.1352	1.42582e-07	-2.36952e-06	-5.63163e-07	1.05636e-06
-0.135	3.57811e-07	-1.43437e-06	-1.22394e-06	1.51303e-06
-0.1348	4.9217e-07	-2.4355e-07	-1.90463e-06	1.81252e-06
-0.1346	6.79574e-07	1.01507e-06	-2.11946e-06	1.9728e-06
-0.1344	1.06817e-06	2.18546e-06	-1.58777e-06	2.04034e-06
-0.1342	1.74879e-06	3.13986e-06	-4.2288e-07	2.06533e-06
-0.134	2.68401e-06	3.77442e-06	9.01115e-07	2.07709e-06
-0.1338	3.68239e-06	4.0349e-06	1.79586e-06	2.0737e-06
-0.1336	4.45811e-06	3.96442e-06	1.87512e-06	2.03032e-06
-0.1334	4.76389e-06	3.72618e-06	1.15406e-06	1.92071e-06
-0.1332	4.51455e-06	3.5554e-06	2.13631e-08	1.74e-06
-0.133	3.81062e-06	3.64576e-06	-9.82474e-07	1.51651e-06
-0.1328	2.85478e-06	4.0371e-06	-1.43424e-06	1.30413e-06
-0.1326	1.84302e-06	4.58705e-06	-1.18953e-06	1.15575e-06
-0.1324	9.12313e-07	5.05381e-06	-3.7433e-07	1.08878e-06
-0.1322	1.51212e-07	5.23272e-06	7.35938e-07	1.06146e-06
-0.132	-3.76208e-07	5.04879e-06	1.84064e-06	9.76616e-07
-0.1318	-6.29958e-07	4.54909e-06	2.68101e-06	7.1667e-07
-0.1316	-6.09644e-07	3.82483e-06	3.07262e-06	1.95868e-07
-0.1314	-3.57611e-07	2.94607e-06	2.94335e-06	-5.95375e-07
-0.1312	6.29544e-08	1.96583e-06	2.35932e-06	-1.57617e-06
-0.131	5.98095e-07	9.75653e-07	1.48625e-06	-2.59774e-06
-0.1308	1.21039e-06	1.42081e-07	4.88202e-07	-3.49229e-06
-0.1306	1.8524e-06	-3.31156e-07	-5.56116e-07	-4.12828e-06
-0.1304	2.43517e-06	-3.04483e-07	-1.65054e-06	-4.45282e-06
-0.1302	2.83432e-06	2.01322e-07	-2.81577e-06	-4.50915e-06
-0.13	2.94091e-06	9.86331e-07	-4.04079e-06	-4.42489e-06
-0.1298	2.71577e-06	1.75205e-06	-5.28848e-06	-4.37344e-06
-0.1296	2.20189e-06	2.23838e-06	-6.51903e-06	-4.51874e-06
-0.1294	1.4902e-06	2.33888e-06	-7.68334e-06	-4.96064e-06
-0.1292	6.73575e-07	2.131e-06	-8.68656e-06	-5.70058e-06
-0.129	-1.74875e-07	1.8087e-06	-9.36596e-06	-6.64091e-06
-0.1288	-9.90396e-07	1.55873e-06	-9.52663e-06	-7.61722e-06
-0.1286	-1.69309e-06	1.44855e-06	-9.03996e-06	-8.44905e-06
-0.1284	-2.18176e-06	1.38387e-06	-7.95382e-06	-8.98874e-06
-0.1282	-2.36009e-06	1.15741e-06	-6.52671e-06	-9.15238e-06
-0.128	-2.18296e-06	5.65001e-07	-5.1276e-06	-8.92795e-06
-0.1278	-1.69132e-06	-4.73042e-07	-4.04163e-06	-8.36509e-06
-0.1276	-1.00875e-06	-1.85679e-06	-3.31618e-06	-7.5556e-06
-0.1274	-2.99568e-07	-3.35531e-06	-2.77733e-06	-6.61248e-06
-0.1272	2.87653e-07	-4.72759e-06	-2.22075e-06	-5.65182e-06
-0.127	6.67556e-07	-5.82945e-06	-1.62683e-06	-4.77781e-06
-0.1268	8.42453e-07	-6.63109e-06	-1.21062e-06	-4.0698e-06
-0.1266	8.88125e-07	-7.14751e-06	-1.25217e-06	-3.57124e-06
-0.1264	8.90004e-07	-7.36182e-06	-1.85105e-06	-3.28271e-06
-0.1262	8.5977e-07	-7.22486e-06	-2.8186e-06	-3.16259e-06
-0.126	7.09247e-07	-6.73718e-06	-3.79334e-06	-3.13701e-06
-0.1258	3.33996e-07	-6.03437e-06	-4.47227e-06	-3.11653e-06
-0.1256	-2.48141e-07	-5.38522e-06	-4.77434e-06	-3.01278e-06
-0.1254	-8.42769e-07	-5.08518e-06	-4.83272e-06	-2.74946e-06
-0.1252	-1.19551e-06	-5.31527e-06	-4.84587e-06	-2.26691e-06
-0.125	-1.2007e-06	-6.06078e-06	-4.90093e-06	-1.52602e-06
-0.1248	-1.01066e-06	-7.13151e-06	-4.88808e-06	-5.17087e-07
-0.1246	-9.28423e-07	-8.24988e-06	-4.56297e-06	7.26998e-07
-0.1244	-1.16948e-06	-9.13894e-06	-3.71696e-06	2.12206e-06
-0.1242	-1.70144e-06	-9.56825e-06	-2.3383e-06	3.53922e-06
-0.124	-2.28863e-06	-9.36624e-06	-6.53012e-07	4.82972e-06
-0.1238	-2.67943e-06	-8.43496e-06	9.75621e-07	5.8598e-06
-0.1236	-2.77139e-06	-6.78593e-06	2.20851e-06	6.54197e-06
-0.1234	-2.64317e-06	-4.57614e-06	2.84446e-06	6.85196e-06
-0.1232	-2.4614e-06	-2.10188e-06	2.83825e-06	6.82833e-06
-0.123	-2.34359e-06	2.70764e-07	2.26e-06	6.55688e-06
-0.1228	-2.26578e-06	2.21335e-06	1.25959e-06	6.14451e-06
-0.1226	-2.07117e-06	3.52377e-06	5.30642e-08	5.68964e-06
-0.1224	-1.57975e-06	4.14933e-06	-1.10485e-06	5.25965e-06
-0.1222	-7.29753e-07	4.14061e-06	-1.98453e-06	4.88599e-06
-0.122	3.55071e-07	3.57622e-06	-2.44497e-06	4.57902e-06
-0.1218	1.43298e-06	2.51303e-06	-2.44509e-06	4.35184e-06
-0.1216	2.29603e-06	9.93463e-07	-2.00703e-06	4.23485e-06
-0.1214	2.88007e-06	-9.03264e-07	-1.18397e-06	4.2679e-06
-0.1212	3.24885e-06	-3.0152e-06	-6.20122e-08	4.47274e-06
-0.121	3.48985e-06	-5.10616e-06	1.22441e-06	4.82276e-06
-0.1208	3.62975e-06	-6.93909e-06	2.49626e-06	5.2308e-06
-0.1206	3.62998e-06	-8.37264e-06	3.5654e-06	5.56567e-06
-0.1204	3.43097e-06	-9.41379e-06	4.29188e-06	5.69207e-06
-0.1202	2.98992e-06	-1.01829e-05	4.62803e-06	5.51474e-06
-0.12	2.30589e-06	-1.0808e-05	4.6055e-06	5.00564e-06
-0.1198	1.45128e-06	-1.1317e-05	4.27167e-06	4.20254e-06
-0.1196	5.89801e-07	-1.16015e-05	3.65532e-06	3.18425e-06
-0.1194	-6.71387e-08	-1.14733e-05	2.82309e-06	2.0406e-06
-0.1192	-3.64292e-07	-1.07751e-05	1.96377e-06	8.55112e-07
-0.119	-2.94242e-07	-9.47248e-06	1.36625e-06	-2.94059e-07
-0.1188	-7.56066e-09	-7.67902e-06	1.26409e-06	-1.32508e-06
-0.1186	2.61684e-07	-5.61086e-06	1.68482e-06	-2.15041e-06
-0.1184	3.11882e-07	-3.50459e-06	2.44754e-06	-2.68829e-06
-0.1182	8.17941e-08	-1.54052e-06	3.2888e-06	-2.88006e-06
-0.118	-3.03329e-07	1.99723e-07	3.98124e-06	-2.69878e-06
-0.1178	-5.94155e-07	1.73273e-06	4.37164e-06	-2.14253e-06
-0.1176	-5.72854e-07	3.13666e-06	4.38028e-06	-1.21958e-06
-0.1174	-2.0142e-07	4.49277e-06	4.0091e-06	5.81682e-08
-0.1172	3.48873e-07	5.82458e-06	3.3375e-06	1.66257e-06
-0.117	8.08136e-07	7.06171e-06	2.47961e-06	3.52223e-06
-0.1168	9.74265e-07	8.05652e-06	1.53732e-06	5.50016e-06
-0.1166	8.23332e-07	8.66045e-06	5.96963e-07	7.39724e-06
-0.1164	5.0702e-07	8.8222e-06	-2.40786e-07	8.98908e-06
-0.1162	2.57082e-07	8.63693e-06	-8.4829e-07	1.00834e-05
-0.116	2.62491e-07	8.29622e-06	-1.09802e-06	1.05704e-05
-0.1158	5.83269e-07	7.96271e-06	-9.10069e-07	1.04432e-05
-0.1156	1.13035e-06	7.66159e-06	-2.94834e-07	9.77973e-06
-0.1154	1.70579e-06	7.27787e-06	6.23327e-07	8.70435e-06
-0.1152	2.08331e-06	6.66889e-06	1.61387e-06	7.35056e-06
-0.115	2.10375e-06	5.80991e-06	2.389e-06	5.84457e-06
-0.1148	1.74732e-06	4.86299e-06	2.6881e-06	4.30822e-06
-0.1146	1.1427e-06	4.11399e-06	2.37475e-06	2.8672e-06
-0.1144	5.07262e-07	3.81468e-06	1.51288e-06	1.64789e-06
-0.1142	5.65004e-08	4.03043e-06	3.81155e-07	7.56641e-07
-0.114	-7.33669e-08	4.58991e-06	-6.10915e-07	2.50052e-07
-0.1138	1.28055e-07	5.16935e-06	-1.1003e-06	1.13405e-07
-0.1136	5.38973e-07	5.45986e-06	-9.60031e-07	2.62047e-07
-0.1134	9.56206e-07	5.31691e-06	-3.71882e-07	5.68107e-07
-0.1132	1.19819e-06	4.80701e-06	2.87754e-07	9.00407e-07
-0.113	1.20662e-06	4.13622e-06	6.72683e-07	1.15787e-06
-0.1128	1.07969e-06	3.51739e-06	6.32329e-07	1.28111e-06
-0.1126	1.0155e-06	3.05898e-06	2.17593e-07	1.24072e-06
-0.1124	1.1999e-06	2.72977e-06	-4.13887e-07	1.01511e-06
-0.1122	1.69462e-06	2.4017e-06	-1.07203e-06	5.76366e-07
-0.112	2.37589e-06	1.93473e-06	-1.55914e-06	-1.03795e-07
-0.1118	2.96117e-06	1.25735e-06	-1.71079e-06	-1.02971e-06
-0.1116	3.13392e-06	4.06458e-07	-1.4729e-06	-2.1535e-06
-0.1114	2.72042e-06	-4.87997e-07	-9.28802e-07	-3.36089e-06
-0.1112	1.81824e-06	-1.2612e-06	-2.07952e-07	-4.48313e-06
-0.111	7.80906e-07	-1.77814e-06	6.42946e-07	-5.33413e-06
-0.1108	4.35352e-08	-1.96365e-06	1.66907e-06	-5.75943e-06
-0.1106	-1.18433e-07	-1.78061e-06	2.86513e-06	-5.67763e-06
-0.1104	2.53632e-07	-1.18195e-06	4.0411e-06	-5.09764e-06
-0.1102	8.4258e-07	-9.04531e-08	4.87454e-06	-4.10735e-06
-0.11	1.27807e-06	1.5552e-06	5.13553e-06	-2.84264e-06
-0.1098	1.37835e-06	3.70634e-06	4.87668e-06	-1.45322e-06
-0.1096	1.22299e-06	6.13413e-06	4.39958e-06	-7.82555e-08
-0.1094	1.01782e-06	8.45556e-06	4.02235e-06	1.16634e-06
-0.1092	9.01412e-07	1.02639e-05	3.85946e-06	2.19592e-06
-0.109	8.68176e-07	1.12924e-05	3.79894e-06	2.9665e-06
-0.1088	8.33489e-07	1.15114e-05	3.66034e-06	3.4833e-06
-0.1086	7.30732e-07	1.11045e-05	3.35406e-06	3.7989e-06
-0.1084	5.43003e-07	1.03549e-05	2.90374e-06	3.99429e-06
-0.1082	2.71691e-07	9.5217e-06	2.36778e-06	4.14658e-06
-0.108	-9.69244e-08	8.77394e-06	1.78343e-06	4.29741e-06
-0.1078	-5.80463e-07	8.19122e-06	1.17239e-06	4.43726e-06
-0.1076	-1.14753e-06	7.79071e-06	5.43923e-07	4.5125e-06
-0.1074	-1.67444e-06	7.54083e-06	-1.34257e-07	4.45089e-06
-0.1072	-1.97517e-06	7.35738e-06	-9.36612e-07	4.19435e-06
-0.107	-1.91331e-06	7.1126e-06	-1.91138e-06	3.7266e-06
-0.1068	-1.51617e-06	6.68488e-06	-3.00888e-06	3.08657e-06
-0.1066	-9.85132e-07	6.0383e-06	-4.09128e-06	2.36347e-06
-0.1064	-5.78213e-07	5.28132e-06	-5.01036e-06	1.67595e-06
-0.1062	-4.53472e-07	4.6503e-06	-5.67205e-06	1.14355e-06
-0.106	-5.90181e-07	4.40696e-06	-6.04871e-06	8.61231e-07
-0.1058	-8.283e-07	4.699e-06	-6.16302e-06	8.84507e-07
-0.1056	-9.73268e-07	5.46695e-06	-6.0727e-06	1.22462e-06
-0.1054	-8.88266e-07	6.45849e-06	-5.86582e-06	1.84802e-06
-0.1052	-5.38253e-07	7.34816e-06	-5.66531e-06	2.6758e-06
-0.105	6.05977e-09	7.8957e-06	-5.6175e-06	3.58658e-06
-0.1048	5.92204e-07	8.05388e-06	-5.82518e-06	4.43116e-06
-0.1046	1.03784e-06	7.96791e-06	-6.23932e-06	5.06317e-06
-0.1044	1.19954e-06	7.87301e-06	-6.60815e-06	5.37812e-06
-0.1042	1.02585e-06	7.95466e-06	-6.57212e-06	5.344e-06
-0.104	5.7133e-07	8.25426e-06	-5.86783e-06	5.00816e-06
-0.1038	-1.911e-08	8.67032e-06	-4.49932e-06	4.47694e-06
-0.1036	-5.39973e-07	9.04105e-06	-2.76022e-06	3.87746e-06
-0.1034	-7.8021e-07	9.24223e-06	-1.10048e-06	3.31702e-06
-0.1032	-6.13474e-07	9.2317e-06	7.91603e-08	2.85275e-06
-0.103	-8.19065e-08	9.02115e-06	5.95409e-07	2.47885e-06
-0.1028	6.0125e-07	8.61537e-06	5.34119e-07	2.13402e-06
-0.1026	1.1542e-06	7.97943e-06	1.78253e-07	1.72796e-06
-0.1024	1.36888e-06	7.06208e-06	-1.23321e-07	1.1812e-06
-0.1022	1.20149e-06	5.85252e-06	-6.86914e-08	4.66611e-07
-0.102	7.7758e-07	4.42347e-06	5.29423e-07	-3.63013e-07
-0.1018	3.38775e-07	2.93124e-06	1.70053e-06	-1.17641e-06
-0.1016	1.57895e-07	1.57664e-06	3.28553e-06	-1.80188e-06
-0.1014	4.26407e-07	5.49626e-07	4.94669e-06	-2.09557e-06
-0.1012	1.14157e-06	-2.27293e-08	6.2581e-06	-2.01632e-06
-0.101	2.07113e-06	-1.11914e-07	6.87057e-06	-1.67166e-06
-0.1008	2.85927e-06	2.04532e-07	6.67581e-06	-1.30326e-06
-0.1006	3.22986e-06	7.72353e-07	5.86645e-06	-1.2046e-06
-0.1004	3.14035e-06	1.41772e-06	4.83981e-06	-1.5994e-06
-0.1002	2.76137e-06	2.00106e-06	3.993e-06	-2.53618e-06
-0.1	2.29958e-06	2.43524e-06	3.52465e-06	-3.85191e-06
-0.0998	1.81528e-06	2.6664e-06	3.34863e-06	-5.22529e-06
-0.0996	1.18837e-06	2.65215e-06	3.16017e-06	-6.29573e-06
-0.0994	2.56808e-07	2.37565e-06	2.62432e-06	-6.79302e-06
-0.0992	-9.93237e-07	1.89337e-06	1.60106e-06	-6.62289e-06
-0.099	-2.34666e-06	1.3677e-06	2.83522e-07	-5.87956e-06
-0.0988	-3.45753e-06	1.0327e-06	-8.61942e-07	-4.79269e-06
-0.0986	-4.05421e-06	1.09257e-06	-1.35828e-06	-3.6407e-06
-0.0984	-4.09891e-06	1.6128e-06	-1.02225e-06	-2.66742e-06
-0.0982	-3.78691e-06	2.4763e-06	-7.28837e-08	-2.02609e-06
-0.098	-3.39275e-06	3.43039e-06	1.06013e-06	-1.75745e-06
-0.0978	-3.08467e-06	4.18912e-06	2.06517e-06	-1.7974e-06
-0.0976	-2.85043e-06	4.5313e-06	2.91671e-06	-2.00762e-06
-0.0974	-2.58779e-06	4.35824e-06	3.74984e-06	-2.2237e-06
-0.0972	-2.27274e-06	3.70922e-06	4.60743e-06	-2.31251e-06
-0.097	-2.04416e-06	2.74323e-06	5.32778e-06	-2.22294e-06
-0.0968	-2.11642e-06	1.68621e-06	5.64961e-06	-2.00946e-06
-0.0966	-2.59519e-06	7.45914e-07	5.38391e-06	-1.81434e-06
-0.0964	-3.36868e-06	2.15375e-08	4.49478e-06	-1.81167e-06
-0.0962	-4.17726e-06	-5.42615e-07	3.08721e-06	-2.13542e-06
-0.096	-4.79701e-06	-1.1238e-06	1.38392e-06	-2.82208e-06
-0.0958	-5.16923e-06	-1.91866e-06	-2.92988e-07	-3.79066e-06
-0.0956	-5.36548e-06	-3.02609e-06	-1.59454e-06	-4.86513e-06
-0.0954	-5.44228e-06	-4.37648e-06	-2.28454e-06	-5.82765e-06
-0.0952	-5.34662e-06	-5.73973e-06	-2.35584e-06	-6.48192e-06
-0.095	-4.97025e-06	-6.80336e-06	-2.02214e-06	-6.70645e-06
-0.0948	-4.28688e-06	-7.28279e-06	-1.59496e-06	-6.48311e-06
-0.0946	-3.42338e-06	-7.01811e-06	-1.35206e-06	-5.89366e-06
-0.0944	-2.5953e-06	-6.02359e-06	-1.47289e-06	-5.08657e-06
-0.0942	-1.97375e-06	-4.47903e-06	-2.01904e-06	-4.2257e-06
-0.094	-1.60041e-06	-2.67556e-06	-2.91004e-06	-3.4402e-06
-0.0938	-1.40678e-06	-9.40533e-07	-3.91041e-06	-2.79481e-06
-0.0936	-1.30486e-06	4.35653e-07	-4.68665e-06	-2.29087e-06
-0.0934	-1.27058e-06	1.25846e-06	-4.93683e-06	-1.89329e-06
-0.0932	-1.35491e-06	1.46648e-06	-4.5083e-06	-1.56596e-06
-0.093	-1.61264e-06	1.13903e-06	-3.41362e-06	-1.29569e-06
-0.0928	-2.00255e-06	4.68796e-07	-1.74991e-06	-1.0943e-06
-0.0926	-2.33976e-06	-2.92882e-07	3.76546e-07	-9.8317e-07
-0.0924	-2.3495e-06	-8.97266e-07	2.82427e-06	-9.74338e-07
-0.0922	-1.80506e-06	-1.14865e-06	5.30893e-06	-1.06067e-06
-0.092	-6.80007e-07	-9.42627e-07	7.35583e-06	-1.21789e-06
-0.0918	7.69979e-07	-2.96761e-07	8.44073e-06	-1.4121e-06
-0.0916	2.06039e-06	6.37731e-07	8.27002e-06	-1.60509e-06
-0.0914	2.67592e-06	1.60925e-06	6.97371e-06	-1.75609e-06
-0.0912	2.33482e-06	2.3531e-06	5.01782e-06	-1.82442e-06
-0.091	1.16611e-06	2.69825e-06	2.89064e-06	-1.77794e-06
-0.0908	-3.34535e-07	2.63241e-06	8.29815e-07	-1.6043e-06
-0.0906	-1.56652e-06	2.28576e-06	-1.18882e-06	-1.31512e-06
-0.0904	-2.13877e-06	1.84876e-06	-3.22726e-06	-9.34232e-07
-0.0902	-2.02924e-06	1.48039e-06	-5.15077e-06	-4.72494e-07
-0.09	-1.50492e-06	1.26123e-06	-6.59575e-06	9.35611e-08
-0.0898	-9.03445e-07	1.20749e-06	-7.17893e-06	8.17201e-07
-0.0896	-4.60204e-07	1.31897e-06	-6.79683e-06	1.74177e-06
-0.0894	-2.77898e-07	1.61384e-06	-5.78234e-06	2.84156e-06
-0.0892	-3.80693e-07	2.11782e-06	-4.76897e-06	3.97973e-06
-0.089	-7.39171e-07	2.81372e-06	-4.32478e-06	4.91866e-06
-0.0888	-1.24586e-06	3.59116e-06	-4.606e-06	5.39155e-06
-0.0886	-1.73052e-06	4.24218e-06	-5.28182e-06	5.20693e-06
-0.0884	-2.07139e-06	4.52077e-06	-5.78153e-06	4.33442e-06
-0.0882	-2.31251e-06	4.24241e-06	-5.67573e-06	2.92708e-06
-0.088	-2.63696e-06	3.37101e-06	-4.92135e-06	1.27049e-06
-0.0878	-3.17994e-06	2.04474e-06	-3.82996e-06	-3.13236e-07
-0.0876	-3.85003e-06	5.26413e-07	-2.82978e-06	-1.55961e-06
-0.0874	-4.33962e-06	-8.92296e-07	-2.20706e-06	-2.31857e-06
-0.0872	-4.32691e-06	-1.98033e-06	-1.97406e-06	-2.56596e-06
-0.087	-3.70035e-06	-2.61026e-06	-1.89935e-06	-2.38393e-06
-0.0868	-2.63626e-06	-2.75187e-06	-1.65272e-06	-1.9285e-06
-0.0866	-1.49793e-06	-2.44607e-06	-9.88459e-07	-1.39294e-06
-0.0864	-6.50899e-07	-1.79295e-06	1.08877e-07	-9.66106e-07
-0.0862	-3.1391e-07	-9.60683e-07	1.38317e-06	-7.86288e-07
-0.086	-5.08091e-07	-1.88564e-07	2.40718e-06	-8.99874e-07
-0.0858	-1.09184e-06	2.51838e-07	2.79579e-06	-1.24143e-06
-0.0856	-1.82789e-06	1.44889e-07	2.42251e-06	-1.6486e-06
-0.0854	-2.44273e-06	-5.69859e-07	1.50282e-06	-1.91209e-06
-0.0852	-2.68394e-06	-1.74958e-06	4.8168e-07	-1.84503e-06
-0.085	-2.39773e-06	-3.09108e-06	-2.02293e-07	-1.34551e-06
-0.0848	-1.60442e-06	-4.25129e-06	-3.17877e-07	-4.29002e-07
-0.0846	-4.98568e-07	-4.98722e-06	1.11267e-07	7.79253e-07
-0.0844	6.63901e-07	-5.25007e-06	9.00245e-07	2.08454e-06
-0.0842	1.71833e-06	-5.19421e-06	1.8232e-06	3.27755e-06
-0.084	2.65219e-06	-5.101e-06	2.66807e-06	4.18586e-06
-0.0838	3.5242e-06	-5.2501e-06	3.24426e-06	4.71037e-06
-0.0836	4.33118e-06	-5.79058e-06	3.41699e-06	4.84095e-06
-0.0834	4.9542e-06	-6.66572e-06	3.17013e-06	4.6489e-06
-0.0832	5.22435e-06	-7.62626e-06	2.61326e-06	4.2574e-06
-0.083	5.03435e-06	-8.33223e-06	1.89313e-06	3.79907e-06
-0.0828	4.40051e-06	-8.50488e-06	1.09521e-06	3.37709e-06
-0.0826	3.44633e-06	-8.06338e-06	2.38649e-07	3.04703e-06
-0.0824	2.35065e-06	-7.1779e-06	-6.56615e-07	2.82474e-06
-0.0822	1.31132e-06	-6.20174e-06	-1.53683e-06	2.70916e-06
-0.082	5.33225e-07	-5.50539e-06	-2.34903e-06	2.69866e-06
-0.0818	2.1119e-07	-5.29648e-06	-3.0694e-06	2.78601e-06
-0.0816	4.76624e-07	-5.52454e-06	-3.67308e-06	2.93588e-06
-0.0814	1.30943e-06	-5.92067e-06	-4.09516e-06	3.06611e-06
-0.0812	2.46726e-06	-6.13957e-06	-4.25292e-06	3.05611e-06
-0.081	3.51586e-06	-5.91841e-06	-4.11321e-06	2.78792e-06
-0.0808	4.00294e-06	-5.17636e-06	-3.73029e-06	2.20195e-06
-0.0806	3.70021e-06	-4.0275e-06	-3.2187e-06	1.33552e-06
-0.0804	2.74561e-06	-2.72172e-06	-2.69087e-06	3.20377e-07
-0.0802	1.56165e-06	-1.5438e-06	-2.20654e-06	-6.61135e-07
-0.08	5.93228e-07	-7.05038e-07	-1.76515e-06	-1.43831e-06
-0.0798	5.46132e-08	-2.69551e-07	-1.35279e-06	-1.90219e-06
-0.0796	-1.30993e-07	-1.55211e-07	-1.01288e-06	-2.02482e-06
-0.0794	-1.76831e-07	-2.15912e-07	-8.61603e-07	-1.84906e-06
-0.0792	-2.16528e-07	-3.56622e-07	-9.94171e-07	-1.46459e-06
-0.079	-2.10744e-07	-5.99313e-07	-1.34443e-06	-9.84995e-07
-0.0788	-2.16993e-08	-1.04533e-06	-1.64479e-06	-5.29477e-07
-0.0786	4.55967e-07	-1.75749e-06	-1.56053e-06	-2.03973e-07
-0.0784	1.23415e-06	-2.65346e-06	-9.03643e-07	-7.79452e-08
-0.0782	2.25349e-06	-3.5016e-06	2.43959e-07	-1.63365e-07
-0.078	3.414e-06	-4.03419e-06	1.5733e-06	-4.09724e-07
-0.0778	4.56766e-06	-4.10113e-06	2.69542e-06	-7.24309e-07
-0.0776	5.50876e-06	-3.75337e-06	3.29202e-06	-1.01218e-06
-0.0774	6.01726e-06	-3.19722e-06	3.21613e-06	-1.21613e-06
-0.0772	5.94414e-06	-2.65573e-06	2.52796e-06	-1.33473e-06
-0.077	5.26467e-06	-2.23625e-06	1.45942e-06	-1.40865e-06
-0.0768	4.05713e-06	-1.89213e-06	3.18244e-07	-1.4851e-06
-0.0766	2.45227e-06	-1.4952e-06	-6.27407e-07	-1.58403e-06
-0.0764	6.2464e-07	-9.58966e-07	-1.23455e-06	-1.68877e-06
-0.0762	-1.18093e-06	-3.22645e-07	-1.51121e-06	-1.76676e-06
-0.076	-2.66532e-06	2.58591e-07	-1.57859e-06	-1.80283e-06
-0.0758	-3.56798e-06	6.00342e-07	-1.59031e-06	-1.81654e-06
-0.0756	-3.76804e-06	5.8305e-07	-1.65046e-06	-1.84504e-06
-0.0754	-3.30472e-06	1.9017e-07	-1.77552e-06	-1.90101e-06
-0.0752	-2.31697e-06	-5.16992e-07	-1.92019e-06	-1.93844e-06
-0.075	-9.82079e-07	-1.44271e-06	-2.04638e-06	-1.85816e-06
-0.0748	4.95357e-07	-2.47076e-06	-2.1844e-06	-1.55728e-06
-0.0746	1.87932e-06	-3.44523e-06	-2.43496e-06	-9.93295e-07
-0.0744	2.94527e-06	-4.15745e-06	-2.89806e-06	-2.20547e-07
-0.0742	3.56438e-06	-4.37742e-06	-3.57332e-06	6.24508e-07
-0.074	3.75371e-06	-3.92553e-06	-4.30814e-06	1.37829e-06
-0.0738	3.63852e-06	-2.74117e-06	-4.84285e-06	1.90979e-06
-0.0736	3.36313e-06	-9.06719e-07	-4.93255e-06	2.15207e-06
-0.0734	3.02996e-06	1.37694e-06	-4.46823e-06	2.09617e-06
-0.0732	2.69529e-06	3.83395e-06	-3.52169e-06	1.76306e-06
-0.073	2.38365e-06	6.15105e-06	-2.29894e-06	1.17863e-06
-0.0728	2.09009e-06	8.01328e-06	-1.05202e-06	3.67235e-07
-0.0726	1.79016e-06	9.15898e-06	-1.0503e-08	-6.37489e-07
-0.0724	1.47629e-06	9.45509e-06	6.53772e-07	-1.77879e-06
-0.0722	1.18488e-06	8.95576e-06	8.58998e-07	-2.97446e-06
-0.072	9.66968e-07	7.89228e-06	6.58762e-07	-4.1309e-06
-0.0718	8.25348e-07	6.57699e-06	2.63304e-07	-5.16538e-06
-0.0716	6.95972e-07	5.26875e-06	-1.66975e-08	-6.02226e-06
-0.0714	5.06047e-07	4.08795e-06	9.99958e-08	-6.67291e-06
-0.0712	2.49427e-07	3.04063e-06	7.40687e-07	-7.10208e-06
-0.071	2.05369e-09	2.12593e-06	1.84445e-06	-7.2935e-06
-0.0708	-1.31265e-07	1.42922e-06	3.22838e-06	-7.22786e-06
-0.0706	-8.62611e-08	1.1137e-06	4.68889e-06	-6.89617e-06
-0.0704	1.22172e-07	1.31488e-06	6.06572e-06	-6.32004e-06
-0.0702	4.00387e-07	2.03292e-06	7.24702e-06	-5.56585e-06
-0.07	6.03012e-07	3.12011e-06	8.14523e-06	-4.74509e-06
-0.0698	5.78476e-07	4.37124e-06	8.68292e-06	-4.00041e-06
-0.0696	2.33592e-07	5.63187e-06	8.79578e-06	-3.48104e-06
-0.0694	-3.91078e-07	6.8352e-06	8.42957e-06	-3.31129e-06
-0.0692	-1.07759e-06	7.95908e-06	7.52912e-06	-3.55672e-06
-0.069	-1.48589e-06	8.97126e-06	6.06315e-06	-4.19591e-06
-0.0688	-1.32653e-06	9.82495e-06	4.11137e-06	-5.11065e-06
-0.0686	-5.54439e-07	1.04967e-05	1.94602e-06	-6.10573e-06
-0.0684	5.73246e-07	1.10076e-05	-5.67272e-09	-6.95953e-06
-0.0682	1.6411e-06	1.13922e-05	-1.33885e-06	-7.49126e-06
-0.068	2.31902e-06	1.16399e-05	-1.87102e-06	-7.61909e-06
-0.0678	2.5276e-06	1.16679e-05	-1.72244e-06	-7.38348e-06
-0.0676	2.42484e-06	1.13492e-05	-1.23291e-06	-6.92431e-06
-0.0674	2.25281e-06	1.05689e-05	-7.74746e-07	-6.42163e-06
-0.0672	2.16943e-06	9.26392e-06	-5.61445e-07	-6.02709e-06
-0.067	2.17928e-06	7.4339e-06	-5.45992e-07	-5.81683e-06
-0.0668	2.19003e-06	5.15078e-06	-4.67921e-07	-5.78403e-06
-0.0666	2.12536e-06	2.58512e-06	-3.28836e-08	-5.86902e-06
-0.0664	1.99621e-06	2.20661e-08	8.8238e-07	-6.00573e-06
-0.0662	1.88998e-06	-2.18537e-06	2.13462e-06	-6.15741e-06
-0.066	1.91068e-06	-3.73753e-06	3.38075e-06	-6.32297e-06
-0.0658	2.11856e-06	-4.52039e-06	4.23306e-06	-6.51482e-06
-0.0656	2.48418e-06	-4.65326e-06	4.38935e-06	-6.72744e-06
-0.0654	2.86195e-06	-4.41193e-06	3.70195e-06	-6.92153e-06
-0.0652	3.01888e-06	-4.08304e-06	2.22343e-06	-7.03698e-06
-0.065	2.75384e-06	-3.85437e-06	2.32276e-07	-7.02547e-06
-0.0648	2.0601e-06	-3.80196e-06	-1.8272e-06	-6.87832e-06
-0.0646	1.19333e-06	-3.94584e-06	-3.51843e-06	-6.62711e-06
-0.0644	5.44207e-07	-4.29556e-06	-4.59965e-06	-6.31558e-06
-0.0642	3.8422e-07	-4.83685e-06	-5.0755e-06	-5.9625e-06
-0.064	6.9086e-07	-5.48355e-06	-5.08111e-06	-5.5425e-06
-0.0638	1.20229e-06	-6.06308e-06	-4.72683e-06	-4.99716e-06
-0.0636	1.64286e-06	-6.37892e-06	-4.05431e-06	-4.26676e-06
-0.0634	1.91059e-06	-6.32617e-06	-3.11916e-06	-3.3194e-06
-0.0632	2.0761e-06	-5.98324e-06	-2.07805e-06	-2.16083e-06
-0.063	2.23706e-06	-5.606e-06	-1.164e-06	-8.26552e-07
-0.0628	2.39709e-06	-5.50823e-06	-5.62546e-07	6.28549e-07
-0.0626	2.48003e-06	-5.88681e-06	-3.0761e-07	2.13018e-06
-0.0624	2.43619e-06	-6.69515e-06	-2.91429e-07	3.57632e-06
-0.0622	2.31364e-06	-7.65094e-06	-3.64439e-07	4.8353e-06
-0.062	2.22257e-06	-8.386e-06	-4.22891e-07	5.76372e-06
-0.0618	2.23639e-06	-8.65144e-06	-4.2309e-07	6.24368e-06
-0.0616	2.32953e-06	-8.44758e-06	-3.56666e-07	6.22408e-06
-0.0614	2.40688e-06	-7.99483e-06	-2.48105e-07	5.74624e-06
-0.0612	2.39104e-06	-7.57279e-06	-1.75798e-07	4.94182e-06
-0.061	2.28926e-06	-7.34726e-06	-2.73034e-07	4.00381e-06
-0.0608	2.19189e-06	-7.30492e-06	-6.97789e-07	3.14043e-06
-0.0606	2.21635e-06	-7.32309e-06	-1.59906e-06	2.52559e-06
-0.0604	2.44346e-06	-7.29574e-06	-3.07665e-06	2.25787e-06
-0.0602	2.88208e-06	-7.20425e-06	-5.09431e-06	2.33827e-06
-0.06	3.47327e-06	-7.08497e-06	-7.37113e-06	2.6736e-06
-0.0598	4.12928e-06	-6.94147e-06	-9.38582e-06	3.10664e-06
-0.0596	4.78364e-06	-6.69275e-06	-1.05927e-05	3.4652e-06
-0.0594	5.40845e-06	-6.20565e-06	-1.07362e-05	3.6131e-06
-0.0592	5.97275e-06	-5.37982e-06	-9.99721e-06	3.48325e-06
-0.059	6.37939e-06	-4.21021e-06	-8.82409e-06	3.08102e-06
-0.0588	6.46098e-06	-2.78046e-06	-7.59116e-06	2.46149e-06
-0.0586	6.07119e-06	-1.20572e-06	-6.37966e-06	1.69916e-06
-0.0584	5.21224e-06	4.16693e-07	-5.04835e-06	8.7086e-07
-0.0582	4.09121e-06	2.00746e-06	-3.49822e-06	6.00184e-08
-0.058	3.04312e-06	3.46571e-06	-1.88028e-06	-6.29132e-07
-0.0578	2.35671e-06	4.6378e-06	-5.61004e-07	-1.06928e-06
-0.0576	2.11516e-06	5.33765e-06	1.23739e-07	-1.13423e-06
-0.0574	2.16257e-06	5.4225e-06	1.13644e-07	-7.43279e-07
-0.0572	2.2179e-06	4.88363e-06	-3.34147e-07	9.79883e-08
-0.057	2.04363e-06	3.89514e-06	-8.20663e-07	1.28534e-06
-0.0568	1.54167e-06	2.78347e-06	-1.0365e-06	2.63985e-06
-0.0566	7.33125e-07	1.92376e-06	-8.83767e-07	3.95495e-06
-0.0564	-3.06611e-07	1.60702e-06	-4.5428e-07	5.04266e-06
-0.0562	-1.46776e-06	1.93393e-06	6.71116e-08	5.76155e-06
-0.056	-2.57795e-06	2.77541e-06	5.07543e-07	6.02524e-06
-0.0558	-3.39625e-06	3.81134e-06	7.91852e-07	5.803e-06
-0.0556	-3.67688e-06	4.63114e-06	9.81293e-07	5.12337e-06
-0.0554	-3.27589e-06	4.86255e-06	1.22693e-06	4.08029e-06
-0.0552	-2.23819e-06	4.2889e-06	1.64749e-06	2.82855e-06
-0.055	-8.16802e-07	2.91958e-06	2.22496e-06	1.55609e-06
-0.0548	5.9574e-07	9.90135e-07	2.81773e-06	4.34457e-07
-0.0546	1.61359e-06	-1.11399e-06	3.27792e-06	-4.31942e-07
-0.0544	2.02428e-06	-2.99076e-06	3.54739e-06	-1.03066e-06
-0.0542	1.88426e-06	-4.36456e-06	3.64204e-06	-1.42462e-06
-0.054	1.47668e-06	-5.17645e-06	3.57532e-06	-1.70316e-06
-0.0538	1.14968e-06	-5.57421e-06	3.33371e-06	-1.9284e-06
-0.0536	1.13461e-06	-5.80199e-06	2.92327e-06	-2.10454e-06
-0.0534	1.45471e-06	-6.04545e-06	2.40086e-06	-2.1816e-06
-0.0532	1.96372e-06	-6.31669e-06	1.83566e-06	-2.0851e-06
-0.053	2.45657e-06	-6.44327e-06	1.25655e-06	-1.75474e-06
-0.0528	2.75579e-06	-6.16502e-06	6.61597e-07	-1.17719e-06
-0.0526	2.73388e-06	-5.28098e-06	7.2018e-08	-4.05109e-07
-0.0524	2.31884e-06	-3.76264e-06	-4.50898e-07	4.42853e-07
-0.0522	1.54009e-06	-1.77518e-06	-8.47472e-07	1.2047e-06
-0.052	5.87079e-07	3.9586e-07	-1.0902e-06	1.71906e-06
-0.0518	-2.15884e-07	2.46417e-06	-1.15241e-06	1.87797e-06
-0.0516	-5.62108e-07	4.24312e-06	-9.68753e-07	1.66633e-06
-0.0514	-3.52692e-07	5.68276e-06	-4.70177e-07	1.16783e-06
-0.0512	2.28454e-07	6.83987e-06	3.2729e-07	5.32249e-07
-0.051	8.24031e-07	7.81108e-06	1.29031e-06	-8.0993e-08
-0.0508	1.12015e-06	8.66996e-06	2.23832e-06	-5.56706e-07
-0.0506	1.02101e-06	9.43773e-06	3.03063e-06	-8.52946e-07
-0.0504	6.75287e-07	1.00956e-05	3.57621e-06	-9.98119e-07
-0.0502	3.50769e-07	1.0625e-05	3.7935e-06	-1.06468e-06
-0.05	2.48267e-07	1.10484e-05	3.61899e-06	-1.13515e-06
-0.0498	3.85848e-07	1.14389e-05	3.08598e-06	-1.27441e-06
-0.0496	6.32224e-07	1.18829e-05	2.38036e-06	-1.51598e-06
-0.0494	8.43665e-07	1.24085e-05	1.77812e-06	-1.86345e-06
-0.0492	9.72217e-07	1.29193e-05	1.48377e-06	-2.30247e-06
-0.049	1.05885e-06	1.31866e-05	1.49959e-06	-2.81328e-06
-0.0488	1.15133e-06	1.29234e-05	1.64973e-06	-3.37285e-06
-0.0486	1.24771e-06	1.1917e-05	1.75511e-06	-3.94169e-06
-0.0484	1.30846e-06	1.01526e-05	1.81645e-06	-4.44416e-06
-0.0482	1.29526e-06	7.85471e-06	2.04634e-06	-4.76208e-06
-0.048	1.18594e-06	5.41103e-06	2.71681e-06	-4.75876e-06
-0.0478	9.67228e-07	3.21257e-06	3.93962e-06	-4.33212e-06
-0.0476	6.35466e-07	1.49372e-06	5.54141e-06	-3.47245e-06
-0.0474	2.07758e-07	2.58958e-07	7.11295e-06	-2.29097e-06
-0.0472	-2.80114e-07	-6.68321e-07	8.18482e-06	-9.97858e-07
-0.047	-7.93031e-07	-1.51336e-06	8.41272e-06	1.63141e-07
-0.0468	-1.30469e-06	-2.41732e-06	7.68124e-06	9.9233e-07
-0.0466	-1.77819e-06	-3.37408e-06	6.10892e-06	1.38779e-06
-0.0464	-2.14446e-06	-4.24987e-06	3.99203e-06	1.35506e-06
-0.0462	-2.31159e-06	-4.8499e-06	1.73282e-06	9.77288e-07
-0.046	-2.2001e-06	-4.9899e-06	-2.26693e-07	3.68496e-07
-0.0458	-1.77297e-06	-4.55733e-06	-1.47791e-06	-3.64588e-07
-0.0456	-1.04743e-06	-3.56404e-06	-1.75204e-06	-1.1371e-06
-0.0454	-9.96706e-08	-2.17875e-06	-1.0502e-06	-1.87746e-06
-0.0452	9.3604e-07	-7.05761e-07	2.81561e-07	-2.50846e-06
-0.045	1.8913e-06	5.11886e-07	1.63374e-06	-2.93505e-06
-0.0448	2.61234e-06	1.23419e-06	2.38945e-06	-3.05141e-06
-0.0446	3.00309e-06	1.43125e-06	2.23255e-06	-2.76947e-06
-0.0444	3.03571e-06	1.2837e-06	1.31461e-06	-2.05961e-06
-0.0442	2.74199e-06	1.0734e-06	1.59953e-07	-9.85597e-07
-0.044	2.21393e-06	1.0368e-06	-6.42225e-07	2.86277e-07
-0.0438	1.60732e-06	1.27235e-06	-7.63508e-07	1.51718e-06
-0.0436	1.11326e-06	1.74524e-06	-2.68517e-07	2.46277e-06
-0.0434	8.88086e-07	2.36158e-06	5.16148e-07	2.95564e-06
-0.0432	9.79094e-07	3.04597e-06	1.26326e-06	2.96796e-06
-0.043	1.2932e-06	3.76903e-06	1.81183e-06	2.62314e-06
-0.0428	1.62735e-06	4.51489e-06	2.12935e-06	2.14726e-06
-0.0426	1.75112e-06	5.21843e-06	2.16936e-06	1.78122e-06
-0.0424	1.50997e-06	5.72008e-06	1.81054e-06	1.6936e-06
-0.0422	8.96232e-07	5.77858e-06	9.4351e-07	1.93107e-06
-0.042	3.99071e-08	5.15425e-06	-3.97992e-07	2.42166e-06
-0.0418	-8.72998e-07	3.73342e-06	-1.99356e-06	3.02047e-06
-0.0416	-1.68624e-06	1.62857e-06	-3.50625e-06	3.57153e-06
-0.0414	-2.30226e-06	-8.14914e-07	-4.60557e-06	3.9589e-06
-0.0412	-2.66201e-06	-3.12807e-06	-5.08422e-06	4.13011e-06
-0.041	-2.72893e-06	-4.89409e-06	-4.92885e-06	4.08968e-06
-0.0408	-2.50216e-06	-5.89457e-06	-4.30376e-06	3.8734e-06
-0.0406	-2.0326e-06	-6.14923e-06	-3.43976e-06	3.52218e-06
-0.0404	-1.41045e-06	-5.84337e-06	-2.49941e-06	3.07185e-06
-0.0402	-7.34363e-07	-5.20367e-06	-1.52133e-06	2.56307e-06
-0.04	-9.34441e-08	-4.4009e-06	-4.74004e-07	2.0594e-06
-0.0398	4.33159e-07	-3.52252e-06	6.4879e-07	1.65217e-06
-0.0396	7.83195e-07	-2.60664e-06	1.77983e-06	1.43776e-06
-0.0394	9.33468e-07	-1.69516e-06	2.80369e-06	1.47245e-06
-0.0392	9.13928e-07	-8.63855e-07	3.61257e-06	1.72947e-06
-0.039	7.95416e-07	-2.12201e-07	4.14355e-06	2.08724e-06
-0.0388	6.65446e-07	1.73641e-07	4.39789e-06	2.36301e-06
-0.0386	6.11547e-07	2.5489e-07	4.47108e-06	2.37969e-06
-0.0384	7.04387e-07	4.80206e-08	4.57586e-06	2.03449e-06
-0.0382	9.65243e-07	-3.96366e-07	4.98311e-06	1.33698e-06
-0.038	1.33096e-06	-1.02901e-06	5.85116e-06	4.01925e-07
-0.0378	1.6492e-06	-1.83101e-06	7.05113e-06	-5.94086e-07
-0.0376	1.71963e-06	-2.81864e-06	8.16119e-06	-1.46786e-06
-0.0374	1.37014e-06	-4.01545e-06	8.68535e-06	-2.07356e-06
-0.0372	5.44136e-07	-5.4008e-06	8.35439e-06	-2.32436e-06
-0.037	-6.36886e-07	-6.86351e-06	7.2929e-06	-2.19439e-06
-0.0368	-1.88117e-06	-8.19545e-06	5.94671e-06	-1.71006e-06
-0.0366	-2.82899e-06	-9.14091e-06	4.83265e-06	-9.38195e-07
-0.0364	-3.21274e-06	-9.48408e-06	4.26824e-06	2.66858e-08
-0.0362	-2.9846e-06	-9.13358e-06	4.2405e-06	1.07709e-06
-0.036	-2.33112e-06	-8.16525e-06	4.49073e-06	2.10969e-06
-0.0358	-1.56714e-06	-6.80546e-06	4.74143e-06	3.04112e-06
-0.0356	-9.79768e-07	-5.36325e-06	4.88129e-06	3.81515e-06
-0.0354	-7.11863e-07	-4.13716e-06	4.97765e-06	4.39618e-06
-0.0352	-7.30797e-07	-3.32908e-06	5.15833e-06	4.75132e-06
-0.035	-8.74738e-07	-2.99276e-06	5.49797e-06	4.83324e-06
-0.0348	-9.43138e-07	-3.03251e-06	5.97893e-06	4.57836e-06
-0.0346	-7.9347e-07	-3.25332e-06	6.50004e-06	3.92756e-06
-0.0344	-4.06597e-07	-3.4469e-06	6.90095e-06	2.86138e-06
-0.0342	1.05131e-07	-3.48076e-06	7.0066e-06	1.43068e-06
-0.034	5.48257e-07	-3.34797e-06	6.68777e-06	-2.35466e-07
-0.0338	7.36544e-07	-3.14849e-06	5.90327e-06	-1.95013e-06
-0.0336	5.8391e-07	-3.01152e-06	4.70771e-06	-3.50706e-06
-0.0334	1.57685e-07	-3.00966e-06	3.25141e-06	-4.72023e-06
-0.0332	-3.4849e-07	-3.12442e-06	1.78632e-06	-5.45213e-06
-0.033	-7.21788e-07	-3.28502e-06	6.35204e-07	-5.62937e-06
-0.0328	-8.55581e-07	-3.44514e-06	8.07455e-08	-5.25071e-06
-0.0326	-8.06272e-07	-3.63327e-06	2.15189e-07	-4.39071e-06
-0.0324	-7.39069e-07	-3.93831e-06	8.6087e-07	-3.1951e-06
-0.0322	-8.04102e-07	-4.44903e-06	1.63526e-06	-1.86111e-06
-0.032	-1.03974e-06	-5.20224e-06	2.12675e-06	-6.01603e-07
-0.0318	-1.37546e-06	-6.17948e-06	2.07524e-06	3.98903e-07
-0.0316	-1.71588e-06	-7.34359e-06	1.46254e-06	1.02126e-06
-0.0314	-2.01469e-06	-8.67163e-06	4.82377e-07	1.22888e-06
-0.0312	-2.26779e-06	-1.01485e-05	-5.73182e-07	1.06062e-06
-0.031	-2.44741e-06	-1.17247e-05	-1.44071e-06	6.05338e-07
-0.0308	-2.46312e-06	-1.32769e-05	-1.96938e-06	-2.86903e-08
-0.0306	-2.20588e-06	-1.46128e-05	-2.14652e-06	-7.35789e-07
-0.0304	-1.64494e-06	-1.55328e-05	-2.07698e-06	-1.41844e-06
-0.0302	-8.8973e-07	-1.59178e-05	-1.92692e-06	-1.98008e-06
-0.03	-1.53805e-07	-1.57908e-05	-1.83683e-06	-2.31891e-06
-0.0298	3.57065e-07	-1.53069e-05	-1.83104e-06	-2.33815e-06
-0.0296	5.44926e-07	-1.46754e-05	-1.78704e-06	-1.97731e-06
-0.0294	4.40963e-07	-1.40566e-05	-1.51785e-06	-1.25153e-06
-0.0292	1.59894e-07	-1.34952e-05	-9.34059e-07	-2.73355e-07
-0.029	-1.58476e-07	-1.29181e-05	-1.58466e-07	7.64605e-07
-0.0288	-3.95573e-07	-1.21866e-05	5.19618e-07	1.64763e-06
-0.0286	-4.9548e-07	-1.11704e-05	8.33471e-07	2.21396e-06
-0.0284	-4.8914e-07	-9.81439e-06	7.32023e-07	2.41091e-06
-0.0282	-4.65742e-07	-8.17586e-06	4.35013e-07	2.30516e-06
-0.028	-4.92957e-07	-6.41399e-06	3.0999e-07	2.04644e-06
-0.0278	-5.50908e-07	-4.72602e-06	6.48003e-07	1.80903e-06
-0.0276	-5.46788e-07	-3.25457e-06	1.47996e-06	1.7431e-06
-0.0274	-4.03804e-07	-2.02122e-06	2.55578e-06	1.95286e-06
-0.0272	-1.45762e-07	-9.36736e-07	3.50361e-06	2.49449e-06
-0.027	1.01099e-07	1.08602e-07	4.05719e-06	3.37378e-06
-0.0268	1.97237e-07	1.12891e-06	4.18499e-06	4.53213e-06
-0.0266	1.01525e-07	1.97958e-06	4.02653e-06	5.83074e-06
-0.0264	-8.1326e-08	2.3975e-06	3.69529e-06	7.05673e-06
-0.0262	-1.52915e-07	2.13043e-06	3.12941e-06	7.96642e-06
-0.026	6.61479e-08	1.08251e-06	2.14975e-06	8.35618e-06
-0.0258	6.39036e-07	-6.09966e-07	7.01663e-07	8.12992e-06
-0.0256	1.48668e-06	-2.61582e-06	-9.43352e-07	7.33169e-06
-0.0254	2.43639e-06	-4.53277e-06	-2.25384e-06	6.13228e-06
-0.0252	3.30443e-06	-6.02441e-06	-2.76027e-06	4.78245e-06
-0.025	3.96065e-06	-6.90263e-06	-2.36577e-06	3.5553e-06
-0.0248	4.34707e-06	-7.1342e-06	-1.37964e-06	2.69433e-06
-0.0246	4.45964e-06	-6.79899e-06	-2.66503e-07	2.37128e-06
-0.0244	4.32348e-06	-6.04307e-06	6.53825e-07	2.653e-06
-0.0242	3.98359e-06	-5.05038e-06	1.32839e-06	3.48139e-06
-0.024	3.51044e-06	-4.02394e-06	1.89327e-06	4.67699e-06
-0.0238	3.00638e-06	-3.15294e-06	2.53347e-06	5.97539e-06
-0.0236	2.59215e-06	-2.55615e-06	3.39169e-06	7.09366e-06
-0.0234	2.35349e-06	-2.22171e-06	4.52396e-06	7.80743e-06
-0.0232	2.25975e-06	-1.98232e-06	5.86599e-06	8.00974e-06
-0.023	2.12522e-06	-1.55718e-06	7.225e-06	7.72771e-06
-0.0228	1.69146e-06	-6.60715e-07	8.32865e-06	7.09281e-06
-0.0226	8.08808e-07	8.60245e-07	8.91157e-06	6.28376e-06
-0.0224	-4.2747e-07	2.92644e-06	8.79069e-06	5.4728e-06
-0.0222	-1.72034e-06	5.22536e-06	7.91332e-06	4.79723e-06
-0.022	-2.7691e-06	7.32721e-06	6.38713e-06	4.35496e-06
-0.0218	-3.45242e-06	8.86575e-06	4.47802e-06	4.20502e-06
-0.0216	-3.84668e-06	9.68368e-06	2.54546e-06	4.35657e-06
-0.0214	-4.08717e-06	9.85913e-06	9.23729e-07	4.75194e-06
-0.0212	-4.21269e-06	9.60826e-06	-1.87334e-07	5.2677e-06
-0.021	-4.1277e-06	9.13867e-06	-7.53708e-07	5.75301e-06
-0.0208	-3.70014e-06	8.54771e-06	-8.45181e-07	6.09523e-06
-0.0206	-2.90481e-06	7.81212e-06	-5.29722e-07	6.27323e-06
-0.0204	-1.8967e-06	6.85036e-06	1.98043e-07	6.35796e-06
-0.0202	-9.55909e-07	5.60951e-06	1.40032e-06	6.45265e-06
-0.02	-3.37526e-07	4.13559e-06	3.09202e-06	6.60864e-06
-0.0198	-1.32269e-07	2.60171e-06	5.1087e-06	6.77249e-06
-0.0196	-2.38143e-07	1.27663e-06	7.04776e-06	6.79842e-06
-0.0194	-4.55409e-07	4.33651e-07	8.36508e-06	6.51589e-06
-0.0192	-6.19778e-07	2.35872e-07	8.60426e-06	5.80785e-06
-0.019	-6.74229e-07	6.64502e-07	7.61464e-06	4.65586e-06
-0.0188	-6.52668e-07	1.54159e-06	5.60818e-06	3.13791e-06
-0.0186	-6.21262e-07	2.63644e-06	3.03915e-06	1.39646e-06
-0.0184	-6.26573e-07	3.7831e-06	4.20835e-07	-3.95409e-07
-0.0182	-6.62601e-07	4.92788e-06	-1.81329e-06	-2.0562e-06
-0.018	-6.58203e-07	6.07997e-06	-3.3922e-06	-3.4125e-06
-0.0178	-5.01121e-07	7.21142e-06	-4.26208e-06	-4.32207e-06
-0.0176	-1.00815e-07	8.18968e-06	-4.59062e-06	-4.70409e-06
-0.0174	5.5046e-07	8.80047e-06	-4.66572e-06	-4.56161e-06
-0.0172	1.36627e-06	8.85198e-06	-4.70239e-06	-3.97914e-06
-0.017	2.20471e-06	8.29022e-06	-4.67912e-06	-3.09316e-06
-0.0168	2.9185e-06	7.24469e-06	-4.34242e-06	-2.052e-06
-0.0166	3.39147e-06	5.96983e-06	-3.4018e-06	-9.86809e-07
-0.0164	3.56454e-06	4.71961e-06	-1.78278e-06	-2.77719e-09
-0.0162	3.44929e-06	3.63594e-06	2.46657e-07	8.18645e-07
-0.016	3.1119e-06	2.71686e-06	2.16168e-06	1.42276e-06
-0.0158	2.62833e-06	1.87013e-06	3.41044e-06	1.79616e-06
-0.0156	2.04954e-06	1.00156e-06	3.64738e-06	1.98225e-06
-0.0154	1.41571e-06	7.61206e-08	2.86148e-06	2.07966e-06
-0.0152	8.06945e-07	-8.76432e-07	1.35904e-06	2.21309e-06
-0.015	3.6904e-07	-1.79455e-06	-3.7853e-07	2.48447e-06
-0.0148	2.68186e-07	-2.62077e-06	-1.88107e-06	2.92636e-06
-0.0146	5.98279e-07	-3.31709e-06	-2.8093e-06	3.48203e-06
-0.0144	1.31461e-06	-3.86005e-06	-2.96027e-06	4.02471e-06
-0.0142	2.24462e-06	-4.22839e-06	-2.23382e-06	4.40986e-06
-0.014	3.15971e-06	-4.39456e-06	-6.6984e-07	4.53737e-06
-0.0138	3.85423e-06	-4.32406e-06	1.45618e-06	4.39397e-06
-0.0136	4.19336e-06	-3.98165e-06	3.62685e-06	4.05474e-06
-0.0134	4.12617e-06	-3.33923e-06	5.26912e-06	3.64276e-06
-0.0132	3.678e-06	-2.37893e-06	6.03487e-06	3.26869e-06
-0.013	2.93783e-06	-1.08893e-06	5.95469e-06	2.98319e-06
-0.0128	2.04966e-06	5.37517e-07	5.34892e-06	2.7672e-06
-0.0126	1.20004e-06	2.48261e-06	4.59567e-06	2.56198e-06
-0.0124	5.82802e-07	4.6594e-06	3.94885e-06	2.31704e-06
-0.0122	3.34966e-07	6.86733e-06	3.50187e-06	2.02563e-06
-0.012	4.71324e-07	8.79327e-06	3.2421e-06	1.72945e-06
-0.0118	8.62217e-07	1.00872e-05	3.09845e-06	1.49573e-06
-0.0116	1.27909e-06	1.04915e-05	2.95818e-06	1.38502e-06
-0.0114	1.49295e-06	9.95614e-06	2.69652e-06	1.42706e-06
-0.0112	1.3786e-06	8.66956e-06	2.23225e-06	1.61104e-06
-0.011	9.66038e-07	6.98403e-06	1.54929e-06	1.88696e-06
-0.0108	3.99256e-07	5.28098e-06	6.43817e-07	2.17525e-06
-0.0106	-1.8125e-07	3.85043e-06	-5.30842e-07	2.38553e-06
-0.0104	-7.5251e-07	2.83277e-06	-2.00598e-06	2.44496e-06
-0.0102	-1.42747e-06	2.21998e-06	-3.64205e-06	2.32783e-06
-0.01	-2.34984e-06	1.88681e-06	-5.05086e-06	2.07032e-06
-0.0098	-3.53443e-06	1.63662e-06	-5.73518e-06	1.75704e-06
-0.0096	-4.77832e-06	1.27008e-06	-5.36964e-06	1.4813e-06
-0.0094	-5.73328e-06	6.77359e-07	-3.9932e-06	1.29887e-06
-0.0092	-6.10801e-06	-8.11587e-08	-1.95803e-06	1.20193e-06
-0.009	-5.84837e-06	-7.62649e-07	3.0638e-07	1.12893e-06
-0.0088	-5.14855e-06	-1.02971e-06	2.51209e-06	1.00541e-06
-0.0086	-4.29783e-06	-6.10035e-07	4.55643e-06	7.92559e-07
-0.0084	-3.50906e-06	5.50432e-07	6.40539e-06	5.16886e-07
-0.0082	-2.85623e-06	2.22488e-06	7.9699e-06	2.65552e-07
-0.008	-2.31697e-06	3.97556e-06	9.10672e-06	1.49972e-07
-0.0078	-1.84233e-06	5.33045e-06	9.73115e-06	2.54552e-07
-0.0076	-1.40876e-06	5.98073e-06	9.921e-06	5.9214e-07
-0.0074	-1.04726e-06	5.89554e-06	9.91324e-06	1.08373e-06
-0.0072	-8.35759e-07	5.29441e-06	9.98617e-06	1.57111e-06
-0.007	-8.39249e-07	4.5004e-06	1.02931e-05	1.8605e-06
-0.0068	-1.03001e-06	3.76509e-06	1.075e-05	1.78496e-06
-0.0066	-1.26269e-06	3.16374e-06	1.1074e-05	1.26478e-06
-0.0064	-1.35192e-06	2.60689e-06	1.09835e-05	3.42842e-07
-0.0062	-1.21337e-06	1.9439e-06	1.04214e-05	-8.20496e-07
-0.006	-9.56858e-07	1.08691e-06	9.61749e-06	-1.99287e-06
-0.0058	-8.33381e-07	8.121e-08	8.93286e-06	-2.93765e-06
-0.0056	-1.05064e-06	-9.12416e-07	8.61706e-06	-3.4768e-06
-0.0054	-1.59632e-06	-1.69938e-06	8.65762e-06	-3.52672e-06
-0.0052	-2.22076e-06	-2.13278e-06	8.79047e-06	-3.1002e-06
-0.005	-2.59958e-06	-2.14165e-06	8.62149e-06	-2.28336e-06
-0.0048	-2.54519e-06	-1.7077e-06	7.78196e-06	-1.2028e-06
-0.0046	-2.10896e-06	-8.39643e-07	6.06493e-06	5.43977e-09
-0.0044	-1.52084e-06	4.11782e-07	3.5014e-06	1.22081e-06
-0.0042	-1.03392e-06	1.90805e-06	3.49677e-07	2.35566e-06
-0.004	-7.83007e-07	3.40032e-06	-2.98292e-06	3.36245e-06
-0.0038	-7.32762e-07	4.57369e-06	-6.02908e-06	4.22703e-06
-0.0036	-7.29781e-07	5.14844e-06	-8.33162e-06	4.9489e-06
-0.0034	-6.14874e-07	4.98473e-06	-9.52255e-06	5.51772e-06
-0.0032	-3.19471e-07	4.13701e-06	-9.4353e-06	5.90011e-06
-0.003	1.14486e-07	2.8375e-06	-8.19729e-06	6.04566e-06
-0.0028	5.90172e-07	1.4189e-06	-6.20598e-06	5.90919e-06
-0.0026	1.02492e-06	2.01624e-07	-3.96523e-06	5.4765e-06
-0.0024	1.36746e-06	-6.19209e-07	-1.88798e-06	4.78069e-06
-0.0022	1.56113e-06	-1.03919e-06	-2.04253e-07	3.90471e-06
-0.002	1.51818e-06	-1.21945e-06	9.96994e-07	2.97275e-06
-0.0018	1.16206e-06	-1.3691e-06	1.69042e-06	2.13432e-06
-0.0016	5.10843e-07	-1.59534e-06	1.89814e-06	1.54111e-06
-0.0014	-2.89047e-07	-1.81124e-06	1.72371e-06	1.32019e-06
-0.0012	-1.02683e-06	-1.74744e-06	1.35755e-06	1.55826e-06
-0.001	-1.5295e-06	-1.01312e-06	1.02734e-06	2.32276e-06
-0.0008	-1.68183e-06	9.35989e-07	9.63482e-07	3.73942e-06
-0.0006	-1.24346e-06	5.05382e-06	1.48854e-06	6.11504e-06
-0.0004	6.59949e-07	1.31567e-05	3.30395e-06	1.0048e-05
-0.0002	6.39115e-06	2.8272e-05	7.94179e-06	1.64351e-05
3.16833e-15	2.05333e-05	5.43595e-05	1.80936e-05	2.62929e-05
0.0002	4.93136e-05	9.49887e-05	3.71771e-05	4.03842e-05
0.0004	9.76287e-05	0.000151159	6.7574e-05	5.87618e-05
0.0006	0.000164466	0.000219313	0.000108038	8.0439e-05
0.0008	0.000240081	0.000291023	0.000152247	0.000103405
0.001	0.000308442	0.000355159	0.000190518	0.000125063
0.0012	0.000354627	0.000401817	0.000214364	0.000142959
0.0014	0.00037224	0.000425939	0.000220789	0.000155488
0.0016	0.000365457	0.000428654	0.000213136	0.000162274
0.0018	0.00034486	0.000415805	0.000198227	0.000164089
0.002	0.000321016	0.000394874	0.000182433	0.000162397
0.0022	0.000300345	0.000372165	0.000169391	0.000158799
0.0024	0.000284722	0.000351461	0.000159989	0.000154586
0.0026	0.000273303	0.000334161	0.000153509	0.000150554
0.0028	0.000264493	0.000320181	0.000148755	0.000147033
0.003	0.000257051	0.000308843	0.000144746	0.000144041
0.0032	0.000250375	0.000299425	0.000141016	0.000141454
0.0034	0.00024433	0.000291379	0.000137592	0.000139131
0.0036	0.00023895	0.000284365	0.000134722	0.000136978
0.0038	0.00023422	0.000278216	0.000132543	0.000134954
0.004	0.000230022	0.000272869	0.00013094	0.00013305
0.0042	0.000226213	0.00026829	0.000129639	0.000131257
0.0044	0.000222712	0.000264424	0.000128375	0.000129549
0.0046	0.000219494	0.000261182	0.000126971	0.000127885
0.0048	0.000216522	0.000258443	0.000125337	0.000126222
0.005	0.000213694	0.000256066	0.000123446	0.000124533
0.0052	0.000210894	0.000253904	0.000121352	0.000122811
0.0054	0.000208089	0.000251824	0.000119193	0.000121072
0.0056	0.000205372	0.000249738	0.000117164	0.000119355
0.0058	0.000202896	0.00024763	0.000115467	0.000117724
0.006	0.000200758	0.00024555	0.000114247	0.000116279
0.0062	0.000198932	0.000243575	0.000113528	0.000115149
0.0064	0.000197313	0.000241775	0.000113214	0.000114462
0.0066	0.000195797	0.000240195	0.000113148	0.000114295
0.0068	0.000194343	0.000238854	0.00011322	0.000114627
0.007	0.000192964	0.000237755	0.000113425	0.000115316
0.0072	0.000191711	0.000236867	0.000113808	0.000116131
0.0074	0.000190651	0.000236129	0.000114337	0.000116809
0.0076	0.000189849	0.00023546	0.000114826	0.000117134
0.0078	0.000189322	0.000234812	0.000114999	0.000116986
0.008	0.000188979	0.0002342	0.000114668	0.000116359
0.0082	0.00018862	0.000233692	0.000113845	0.000115333
0.0084	0.000187989	0.000233341	0.000112703	0.000114037
0.0086	0.000186907	0.000233112	0.000111454	0.000112609
0.0088	0.000185354	0.000232864	0.000110259	0.000111174
0.009	0.000183455	0.000232414	0.000109215	0.000109835
0.0092	0.000181365	0.000231629	0.000108356	0.000108666
0.0094	0.000179158	0.000230488	0.000107626	0.000107712
0.0096	0.000176848	0.000229074	0.000106872	0.000106977
0.0098	0.000174529	0.000227513	0.000105895	0.000106421
0.01	0.000172465	0.000225896	0.000104533	0.000105958
0.0102	0.000171018	0.000224241	0.000102726	0.000105461
0.0104	0.000170436	0.000222484	0.000100551	0.000104792
0.0106	0.000170662	0.000220536	9.82607e-05	0.000103836
0.0108	0.000171335	0.00021834	9.62731e-05	0.000102545
0.011	0.000171956	0.000215938	9.50498e-05	0.000100975
0.0112	0.000172108	0.0002135	9.48795e-05	9.92872e-05
0.0114	0.000171605	0.000211304	9.57091e-05	9.77144e-05
0.0116	0.00017051	0.00020966	9.71674e-05	9.64905e-05
0.0118	0.000169058	0.000208798	9.87652e-05	9.57776e-05
0.012	0.000167552	0.000208759	0.000100122	9.56157e-05
0.0122	0.000166272	0.000209373	0.000101078	9.59191e-05
0.0124	0.000165415	0.000210334	0.000101665	9.65197e-05
0.0126	0.000165046	0.000211341	0.000102007	9.72358e-05
0.0128	0.000165076	0.000212218	0.000102215	9.79326e-05
0.013	0.000165292	0.000212943	0.000102345	9.85512e-05
0.0132	0.00016543	0.000213564	0.000102406	9.90966e-05
0.0134	0.000165301	0.000214086	0.000102387	9.95998e-05
0.0136	0.000164873	0.000214408	0.000102243	0.000100079
0.0138	0.000164278	0.000214349	0.000101876	0.000100524
0.014	0.000163696	0.000213737	0.000101181	0.000100905
0.0142	0.000163198	0.000212494	0.000100167	0.000101197
0.0144	0.000162666	0.00021068	9.90557e-05	0.000101396
0.0146	0.000161876	0.00020848	9.82132e-05	0.000101515
0.0148	0.000160697	0.000206163	9.79529e-05	0.000101567
0.015	0.000159244	0.000204012	9.83394e-05	0.00010155
0.0152	0.00015786	0.000202237	9.91486e-05	0.000101448
0.0154	0.000156933	0.000200897	9.99958e-05	0.000101252
0.0156	0.000156695	0.000199873	0.000100529	0.000100981
0.0158	0.000157135	0.000198935	0.000100556	0.00010068
0.016	0.000158045	0.000197864	0.000100044	0.000100402
0.0162	0.000159146	0.000196574	9.90296e-05	0.000100183
0.0164	0.000160172	0.000195167	9.75548e-05	0.00010001
0.0166	0.000160897	0.000193881	9.57086e-05	9.98325e-05
0.0168	0.000161141	0.000192984	9.37101e-05	9.95776e-05
0.017	0.000160805	0.00019265	9.19083e-05	9.9192e-05
0.0172	0.000159919	0.000192876	9.06475e-05	9.86676e-05
0.0174	0.000158659	0.000193471	9.00969e-05	9.80447e-05
0.0176	0.000157283	0.000194117	9.01839e-05	9.73897e-05
0.0178	0.000156026	0.000194473	9.06715e-05	9.67588e-05
0.018	0.000155007	0.000194295	9.12936e-05	9.61683e-05
0.0182	0.000154221	0.00019353	9.1836e-05	9.55909e-05
0.0184	0.000153604	0.000192346	9.21337e-05	9.49813e-05
0.0186	0.00015312	0.000191082	9.20507e-05	9.43191e-05
0.0188	0.000152776	0.000190115	9.15091e-05	9.36421e-05
0.019	0.000152581	0.00018971	9.05643e-05	9.30448e-05
0.0192	0.000152493	0.000189894	8.94443e-05	9.26324e-05
0.0194	0.000152422	0.000190446	8.84872e-05	9.24531e-05
0.0196	0.000152267	0.000190989	8.79815e-05	9.24444e-05
0.0198	0.000151942	0.000191137	8.80084e-05	9.24311e-05
0.02	0.00015139	0.000190652	8.83998e-05	9.21839e-05
0.0202	0.000150606	0.000189518	8.88528e-05	9.15178e-05
0.0204	0.000149681	0.000187921	8.91153e-05	9.03827e-05
0.0206	0.000148797	0.000186145	8.91009e-05	8.89033e-05
0.0208	0.000148137	0.000184428	8.88635e-05	8.7345e-05
0.021	0.00014777	0.000182864	8.84935e-05	8.60192e-05
0.0212	0.000147611	0.000181389	8.80597e-05	8.51715e-05
0.0214	0.000147489	0.000179874	8.76398e-05	8.49016e-05
0.0216	0.000147258	0.000178254	8.73602e-05	8.51468e-05
0.0218	0.000146875	0.000176627	8.73551e-05	8.57297e-05
0.022	0.000146417	0.000175246	8.7669e-05	8.64365e-05
0.0222	0.000146039	0.000174397	8.82148e-05	8.70864e-05
0.0224	0.000145876	0.000174244	8.88391e-05	8.75658e-05
0.0226	0.000145926	0.000174712	8.94195e-05	8.78271e-05
0.0228	0.000146024	0.000175512	8.98894e-05	8.78705e-05
0.023	0.000145955	0.000176289	9.01949e-05	8.77308e-05
0.0232	0.000145654	0.000176808	9.02799e-05	8.74763e-05
0.0234	0.000145285	0.000177077	9.01413e-05	8.72108e-05
0.0236	0.000145114	0.000177324	8.98775e-05	8.70666e-05
0.0238	0.000145278	0.000177846	8.96412e-05	8.71751e-05
0.024	0.000145691	0.000178804	8.95307e-05	8.76236e-05
0.0242	0.000146156	0.000180098	8.95402e-05	8.84167e-05
0.0244	0.00014654	0.000181381	8.96159e-05	8.94621e-05
0.0246	0.000146818	0.000182215	8.97311e-05	9.05912e-05
0.0248	0.000146973	0.000182284	8.98887e-05	9.16044e-05
0.025	0.000146898	0.000181539	9.00716e-05	9.23237e-05
0.0252	0.000146454	0.000180209	9.023e-05	9.26332e-05
0.0254	0.000145619	0.000178668	9.03334e-05	9.24995e-05
0.0256	0.000144569	0.000177257	9.04194e-05	9.19725e-05
0.0258	0.000143594	0.000176161	9.05682e-05	9.11684e-05
0.026	0.000142923	0.000175396	9.08116e-05	9.02393e-05
0.0262	0.000142598	0.000174864	9.10577e-05	8.93357e-05
0.0264	0.000142502	0.000174446	9.1106e-05	8.85736e-05
0.0266	0.000142467	0.000174048	9.07444e-05	8.80177e-05
0.0268	0.000142401	0.00017363	8.98514e-05	8.76851e-05
0.027	0.000142312	0.000173208	8.84274e-05	8.75639e-05
0.0272	0.000142266	0.000172859	8.65559e-05	8.76314e-05
0.0274	0.000142323	0.000172685	8.43639e-05	8.78622e-05
0.0276	0.000142514	0.000172766	8.20334e-05	8.82234e-05
0.0278	0.000142838	0.000173083	7.98371e-05	8.86673e-05
0.028	0.000143266	0.000173497	7.81162e-05	8.91284e-05
0.0282	0.000143712	0.000173797	7.71704e-05	8.95313e-05
0.0284	0.000144002	0.000173806	7.71272e-05	8.98069e-05
0.0286	0.000143902	0.000173498	7.78909e-05	8.99089e-05
0.0288	0.000143239	0.000173042	7.92064e-05	8.98238e-05
0.029	0.000142052	0.000172751	8.07712e-05	8.957e-05
0.0292	0.000140646	0.000172958	8.23091e-05	8.91865e-05
0.0294	0.000139465	0.000173864	8.35874e-05	8.87182e-05
0.0296	0.00013885	0.000175423	8.44411e-05	8.82048e-05
0.0298	0.000138859	0.000177321	8.48504e-05	8.76742e-05
0.03	0.000139277	0.000179057	8.50092e-05	8.71413e-05
0.0302	0.000139788	0.00018013	8.52737e-05	8.66081e-05
0.0304	0.000140175	0.000180235	8.59747e-05	8.60635e-05
0.0306	0.000140421	0.000179376	8.72237e-05	8.54888e-05
0.0308	0.00014068	0.000177846	8.88502e-05	8.48708e-05
0.031	0.000141157	0.000176072	9.04833e-05	8.42203e-05
0.0312	0.000141956	0.000174442	9.16931e-05	8.35869e-05
0.0314	0.000142951	0.000173177	9.21306e-05	8.30566e-05
0.0316	0.000143782	0.00017231	9.16518e-05	8.27283e-05
0.0318	0.00014401	0.000171749	9.03898e-05	8.26773e-05
0.032	0.000143349	0.000171377	8.86975e-05	8.29267e-05
0.0322	0.000141827	0.000171127	8.69529e-05	8.3442e-05
0.0324	0.000139759	0.000171012	8.53566e-05	8.41506e-05
0.0326	0.000137566	0.000171088	8.38912e-05	8.4972e-05
0.0328	0.000135613	0.000171396	8.24772e-05	8.58388e-05
0.033	0.000134136	0.000171903	8.11696e-05	8.66988e-05
0.0332	0.000133261	0.000172503	8.02072e-05	8.75021e-05
0.0334	0.000133017	0.000173068	7.98676e-05	8.81899e-05
0.0336	0.000133325	0.000173512	8.02578e-05	8.86963e-05
0.0338	0.000133995	0.00017383	8.12158e-05	8.89661e-05
0.034	0.000134775	0.000174076	8.23867e-05	8.89757e-05
0.0342	0.000135448	0.000174306	8.33823e-05	8.87481e-05
0.0344	0.000135907	0.000174538	8.38959e-05	8.83506e-05
0.0346	0.000136168	0.000174758	8.37368e-05	8.78783e-05
0.0348	0.000136305	0.00017494	8.2853e-05	8.74295e-05
0.035	0.00013637	0.000175055	8.1376e-05	8.70803e-05
0.0352	0.000136342	0.000175053	7.96213e-05	8.68674e-05
0.0354	0.000136134	0.00017485	7.79695e-05	8.6782e-05
0.0356	0.00013564	0.000174362	7.66821e-05	8.67742e-05
0.0358	0.000134811	0.000173576	7.57985e-05	8.67671e-05
0.036	0.000133703	0.000172578	7.51921e-05	8.66749e-05
0.0362	0.000132504	0.000171523	7.47119e-05	8.64263e-05
0.0364	0.00013149	0.000170555	7.42803e-05	8.59906e-05
0.0366	0.000130923	0.000169746	7.3907e-05	8.5401e-05
0.0368	0.000130914	0.000169107	7.3674e-05	8.47626e-05
0.037	0.000131364	0.000168661	7.37324e-05	8.42347e-05
0.0372	0.000132016	0.000168488	7.42605e-05	8.3981e-05
0.0374	0.000132585	0.000168707	7.53285e-05	8.41026e-05
0.0376	0.000132885	0.000169379	7.67456e-05	8.45816e-05
0.0378	0.00013286	0.000170418	7.80661e-05	8.52655e-05
0.038	0.000132561	0.000171574	7.88304e-05	8.59085e-05
0.0382	0.000132094	0.000172497	7.88793e-05	8.62592e-05
0.0384	0.000131588	0.00017287	7.84635e-05	8.61598e-05
0.0386	0.000131148	0.000172533	7.80472e-05	8.56141e-05
0.0388	0.000130811	0.000171541	7.79859e-05	8.47916e-05
0.039	0.00013052	0.000170131	7.83445e-05	8.39633e-05
0.0392	0.000130184	0.000168625	7.89538e-05	8.33981e-05
0.0394	0.000129761	0.000167295	7.95921e-05	8.32685e-05
0.0396	0.000129314	0.000166281	8.01263e-05	8.36038e-05
0.0398	0.000128963	0.000165569	8.05505e-05	8.43061e-05
0.04	0.000128791	0.000165031	8.09519e-05	8.52057e-05
0.0402	0.000128788	0.00016451	8.14397e-05	8.61196e-05
0.0404	0.000128873	0.000163898	8.2043e-05	8.68828e-05
0.0406	0.00012896	0.000163199	8.26179e-05	8.73542e-05
0.0408	0.000128999	0.000162556	8.28616e-05	8.74143e-05
0.041	0.000128994	0.000162221	8.24949e-05	8.69804e-05
0.0412	0.000128974	0.000162465	8.15041e-05	8.6041e-05
0.0414	0.000128955	0.000163461	8.02163e-05	8.4689e-05
0.0416	0.000128908	0.000165186	7.91007e-05	8.31246e-05
0.0418	0.000128769	0.0001674	7.84496e-05	8.16104e-05
0.042	0.000128489	0.000169704	7.82146e-05	8.03907e-05
0.0422	0.000128104	0.00017165	7.81176e-05	7.96129e-05
0.0424	0.000127743	0.000172865	7.7904e-05	7.92859e-05
0.0426	0.000127568	0.000173138	7.75068e-05	7.9295e-05
0.0428	0.000127669	0.000172475	7.70145e-05	7.94608e-05
0.043	0.000127986	0.000171077	7.65355e-05	7.96117e-05
0.0432	0.000128324	0.000169251	7.61152e-05	7.96387e-05
0.0434	0.000128452	0.000167298	7.57706e-05	7.95148e-05
0.0436	0.000128242	0.000165418	7.55573e-05	7.92815e-05
0.0438	0.000127745	0.000163705	7.55607e-05	7.90124e-05
0.044	0.00012716	0.000162206	7.58178e-05	7.87734e-05
0.0442	0.000126712	0.000160993	7.62773e-05	7.85946e-05
0.0444	0.000126517	0.000160185	7.68564e-05	7.84653e-05
0.0446	0.000126521	0.000159894	7.75164e-05	7.83506e-05
0.0448	0.000126546	0.00016014	7.82516e-05	7.82214e-05
0.045	0.000126426	0.000160796	7.90032e-05	7.80811e-05
0.0452	0.000126129	0.00016161	7.96241e-05	7.79737e-05
0.0454	0.00012577	0.000162284	7.99702e-05	7.79674e-05
0.0456	0.00012553	0.000162581	8.00416e-05	7.8122e-05
0.0458	0.000125525	0.000162405	8.00249e-05	7.8451e-05
0.046	0.000125724	0.000161842	8.01926e-05	7.88969e-05
0.0462	0.000125962	0.000161134	8.07561e-05	7.93307e-05
0.0464	0.000126053	0.000160604	8.17917e-05	7.9579e-05
0.0466	0.000125932	0.000160529	8.32464e-05	7.94738e-05
0.0468	0.000125717	0.000161036	8.49531e-05	7.89081e-05
0.047	0.000125638	0.000162056	8.66356e-05	7.78777e-05
0.0472	0.000125882	0.000163376	8.79712e-05	7.6492e-05
0.0474	0.000126462	0.000164757	8.87432e-05	7.49517e-05
0.0476	0.000127192	0.000166032	8.89786e-05	7.35009e-05
0.0478	0.000127776	0.000167136	8.89149e-05	7.23729e-05
0.048	0.000127963	0.000168072	8.87909e-05	7.1742e-05
0.0482	0.0001277	0.000168848	8.86419e-05	7.16923e-05
0.0484	0.000127185	0.000169462	8.82848e-05	7.22046e-05
0.0486	0.000126772	0.000169905	8.74912e-05	7.31648e-05
0.0488	0.000126755	0.000170191	8.61753e-05	7.43918e-05
0.049	0.000127188	0.000170336	8.44563e-05	7.56813e-05
0.0492	0.000127858	0.000170331	8.26005e-05	7.68558e-05
0.0494	0.000128441	0.000170108	8.0941e-05	7.78045e-05
0.0496	0.000128702	0.000169549	7.98277e-05	7.84983e-05
0.0498	0.000128601	0.000168554	7.95681e-05	7.89744e-05
0.05	0.000128252	0.000167124	8.03126e-05	7.92962e-05
0.0502	0.00012781	0.00016543	8.19249e-05	7.9509e-05
0.0504	0.000127392	0.0001638	8.39525e-05	7.96156e-05
0.0506	0.000127061	0.000162619	8.57654e-05	7.95858e-05
0.0508	0.000126845	0.00016218	8.68162e-05	7.93937e-05
0.051	0.000126741	0.000162577	8.68916e-05	7.90604e-05
0.0512	0.000126702	0.000163679	8.62176e-05	7.86731e-05
0.0514	0.000126644	0.000165199	8.53473e-05	7.83657e-05
0.0516	0.000126496	0.00016678	8.48736e-05	7.82687e-05
0.0518	0.000126232	0.000168074	8.51339e-05	7.84531e-05
0.052	0.000125863	0.000168796	8.60864e-05	7.88978e-05
0.0522	0.000125404	0.000168785	8.74026e-05	7.94984e-05
0.0524	0.000124851	0.000168069	8.86659e-05	8.0112e-05
0.0526	0.000124207	0.000166888	8.9532e-05	8.06158e-05
0.0528	0.000123501	0.000165619	8.98085e-05	8.09507e-05
0.053	0.000122767	0.000164615	8.94849e-05	8.11295e-05
0.0532	0.00012201	0.000164067	8.87396e-05	8.12095e-05
0.0534	0.000121226	0.000163958	8.79024e-05	8.12475e-05
0.0536	0.00012049	0.000164154	8.73531e-05	8.12626e-05
0.0538	0.000120011	0.000164526	8.73783e-05	8.12229e-05
0.054	0.000120061	0.000165025	8.80497e-05	8.10616e-05
0.0542	0.000120792	0.000165641	8.91803e-05	8.07101e-05
0.0544	0.000122069	0.000166323	9.03877e-05	8.01331e-05
0.0546	0.000123487	0.000166926	9.12416e-05	7.93488e-05
0.0548	0.000124575	0.000167236	9.14331e-05	7.8429e-05
0.055	0.000125028	0.000167068	9.08877e-05	7.74777e-05
0.0552	0.000124825	0.000166351	8.97727e-05	7.65998e-05
0.0554	0.000124187	0.000165157	8.84039e-05	7.58726e-05
0.0556	0.000123454	0.000163677	8.70989e-05	7.53315e-05
0.0558	0.000122956	0.00016216	8.60414e-05	7.49749e-05
0.056	0.000122898	0.00016085	8.52215e-05	7.47812e-05
0.0562	0.000123276	0.000159931	8.44863e-05	7.47283e-05
0.0564	0.00012386	0.000159483	8.36833e-05	7.48003e-05
0.0566	0.000124303	0.000159446	8.27991e-05	7.49823e-05
0.0568	0.000124343	0.000159639	8.19814e-05	7.52469e-05
0.057	0.000123956	0.000159806	8.14264e-05	7.55459e-05
0.0572	0.000123346	0.000159706	8.12401e-05	7.58139e-05
0.0574	0.000122781	0.000159188	8.13975e-05	7.59802e-05
0.0576	0.000122413	0.000158231	8.18001e-05	7.59852e-05
0.0578	0.00012223	0.000156934	8.23391e-05	7.57898e-05
0.058	0.000122136	0.000155467	8.29137e-05	7.5382e-05
0.0582	0.000122056	0.000154027	8.3438e-05	7.47807e-05
0.0584	0.000121972	0.000152782	8.38688e-05	7.40402e-05
0.0586	0.000121897	0.000151849	8.42303e-05	7.32517e-05
0.0588	0.000121852	0.000151263	8.46039e-05	7.25355e-05
0.059	0.000121859	0.000150963	8.50869e-05	7.20215e-05
0.0592	0.000121909	0.000150798	8.57285e-05	7.18232e-05
0.0594	0.000121932	0.000150573	8.64556e-05	7.2014e-05
0.0596	0.000121803	0.000150129	8.70359e-05	7.26145e-05
0.0598	0.000121433	0.000149431	8.7147e-05	7.35917e-05
0.06	0.000120879	0.000148615	8.65457e-05	7.48659e-05
0.0602	0.00012035	0.000147928	8.52225e-05	7.63201e-05
0.0604	0.000120084	0.000147609	8.34255e-05	7.78131e-05
0.0606	0.000120202	0.000147762	8.15342e-05	7.91949e-05
0.0608	0.000120633	0.000148304	7.9868e-05	8.03272e-05
0.061	0.000121169	0.000149015	7.85331e-05	8.11017e-05
0.0612	0.000121582	0.000149651	7.73934e-05	8.14521e-05
0.0614	0.000121741	0.000150052	7.62065e-05	8.1355e-05
0.0616	0.000121672	0.000150205	7.48606e-05	8.08266e-05
0.0618	0.000121529	0.000150221	7.35342e-05	7.99191e-05
0.062	0.000121475	0.000150265	7.26146e-05	7.87224e-05
0.0622	0.000121542	0.000150467	7.24174e-05	7.73649e-05
0.0624	0.00012159	0.000150869	7.29374e-05	7.60043e-05
0.0626	0.000121407	0.00015142	7.38437e-05	7.48022e-05
0.0628	0.000120881	0.000152016	7.47159e-05	7.38856e-05
0.063	0.000120079	0.000152535	7.53229e-05	7.33122e-05
0.0632	0.000119203	0.000152877	7.57167e-05	7.30566e-05
0.0634	0.000118474	0.000152985	7.6074e-05	7.30299e-05
0.0636	0.000118034	0.000152868	7.64368e-05	7.31236e-05
0.0638	0.000117915	0.000152605	7.66012e-05	7.32557e-05
0.064	0.000118057	0.000152313	7.6282e-05	7.33938e-05
0.0642	0.00011833	0.00015207	7.54177e-05	7.35449e-05
0.0644	0.00011857	0.000151854	7.43253e-05	7.37214e-05
0.0646	0.000118618	0.000151548	7.35422e-05	7.39063e-05
0.0648	0.000118376	0.00015102	7.3478e-05	7.40407e-05
0.065	0.000117841	0.000150227	7.41687e-05	7.40406e-05
0.0652	0.000117129	0.000149272	7.53066e-05	7.3836e-05
0.0654	0.000116443	0.000148377	7.6468e-05	7.34116e-05
0.0656	0.00011599	0.000147791	7.73361e-05	7.28263e-05
0.0658	0.000115887	0.000147691	7.78068e-05	7.22004e-05
0.066	0.000116115	0.000148128	7.79894e-05	7.16743e-05
0.0662	0.000116565	0.000149027	7.81331e-05	7.13589e-05
0.0664	0.000117121	0.000150218	7.84793e-05	7.13022e-05
0.0666	0.000117722	0.000151498	7.908e-05	7.14873e-05
0.0668	0.000118334	0.000152697	7.97063e-05	7.18597e-05
0.067	0.000118897	0.000153719	7.99526e-05	7.23635e-05
0.0672	0.000119311	0.000154551	7.94925e-05	7.29629e-05
0.0674	0.000119509	0.000155222	7.82996e-05	7.36383e-05
0.0676	0.000119532	0.000155752	7.66626e-05	7.4365e-05
0.0678	0.000119507	0.000156126	7.50072e-05	7.50935e-05
0.068	0.000119536	0.000156303	7.36891e-05	7.57487e-05
0.0682	0.000119604	0.000156249	7.29078e-05	7.62479e-05
0.0684	0.000119601	0.000155972	7.27357e-05	7.65234e-05
0.0686	0.000119412	0.000155532	7.3153e-05	7.65351e-05
0.0688	0.000119012	0.000155033	7.40325e-05	7.62656e-05
0.069	0.000118482	0.000154599	7.513e-05	7.57102e-05
0.0692	0.000117959	0.000154333	7.61442e-05	7.48743e-05
0.0694	0.000117552	0.000154274	7.68196e-05	7.37863e-05
0.0696	0.000117272	0.000154373	7.7017e-05	7.25192e-05
0.0698	0.000117004	0.000154525	7.67319e-05	7.12036e-05
0.07	0.000116556	0.000154627	7.60973e-05	7.00176e-05
0.0702	0.00011579	0.000154642	7.53668e-05	6.9151e-05
0.0704	0.00011477	0.000154602	7.48365e-05	6.87578e-05
0.0706	0.000113808	0.000154552	7.47134e-05	6.89132e-05
0.0708	0.00011332	0.000154485	7.50286e-05	6.95923e-05
0.071	0.000113584	0.00015433	7.56667e-05	7.06739e-05
0.0712	0.000114551	0.000154	7.64679e-05	7.19661e-05
0.0714	0.000115851	0.000153477	7.72942e-05	7.32463e-05
0.0716	0.000117005	0.000152834	7.80247e-05	7.43075e-05
0.0718	0.00011766	0.000152194	7.85439e-05	7.49996e-05
0.072	0.000117711	0.000151633	7.87761e-05	7.52551e-05
0.0722	0.000117261	0.000151129	7.87277e-05	7.50916e-05
0.0724	0.000116516	0.000150596	7.8467e-05	7.45891e-05
0.0726	0.000115714	0.000150004	7.80454e-05	7.38545e-05
0.0728	0.000115066	0.000149481	7.7447e-05	7.29878e-05
0.073	0.000114695	0.000149315	7.66363e-05	7.20662e-05
0.0732	0.000114569	0.000149816	7.56609e-05	7.11456e-05
0.0734	0.000114523	0.000151124	7.46948e-05	7.02721e-05
0.0736	0.000114385	0.000153079	7.39507e-05	6.949e-05
0.0738	0.000114118	0.000155262	7.35279e-05	6.88386e-05
0.074	0.000113855	0.000157163	7.33385e-05	6.83453e-05
0.0742	0.000113798	0.000158388	7.31996e-05	6.80234e-05
0.0744	0.000114061	0.000158785	7.30212e-05	6.78804e-05
0.0746	0.000114564	0.000158448	7.29094e-05	6.79288e-05
0.0748	0.000115065	0.000157622	7.30613e-05	6.81849e-05
0.075	0.000115321	0.000156594	7.35202e-05	6.86509e-05
0.0752	0.000115246	0.000155626	7.40304e-05	6.929e-05
0.0754	0.000114967	0.00015493	7.41764e-05	7.00148e-05
0.0756	0.000114724	0.000154634	7.37246e-05	7.07061e-05
0.0758	0.000114706	0.000154731	7.28617e-05	7.12537e-05
0.076	0.00011494	0.000155035	7.20886e-05	7.1599e-05
0.0762	0.000115304	0.000155216	7.18513e-05	7.17492e-05
0.0764	0.000115619	0.000154936	7.22288e-05	7.1755e-05
0.0766	0.000115754	0.000154011	7.29261e-05	7.16669e-05
0.0768	0.00011569	0.000152523	7.35292e-05	7.14961e-05
0.077	0.000115526	0.000150789	7.37871e-05	7.12071e-05
0.0772	0.000115446	0.000149215	7.3738e-05	7.07423e-05
0.0774	0.000115625	0.000148131	7.36506e-05	7.00641e-05
0.0776	0.000116123	0.000147664	7.38374e-05	6.91885e-05
0.0778	0.000116827	0.00014772	7.44248e-05	6.81951e-05
0.078	0.00011748	0.000148046	7.52044e-05	6.72093e-05
0.0782	0.000117802	0.000148354	7.57086e-05	6.63701e-05
0.0784	0.000117643	0.000148438	7.55105e-05	6.58018e-05
0.0786	0.000117076	0.000148256	7.45297e-05	6.55982e-05
0.0788	0.000116369	0.000147922	7.30713e-05	6.58185e-05
0.079	0.00011585	0.000147624	7.15647e-05	6.64841e-05
0.0792	0.000115713	0.000147516	7.02665e-05	6.75667e-05
0.0794	0.000115896	0.000147631	6.92078e-05	6.89735e-05
0.0796	0.000116112	0.00014788	6.83813e-05	7.05455e-05
0.0798	0.000116027	0.000148106	6.7897e-05	7.20818e-05
0.08	0.000115465	0.000148177	6.79091e-05	7.33898e-05
0.0802	0.000114508	0.000148055	6.84066e-05	7.43391e-05
0.0804	0.00011344	0.000147808	6.91252e-05	7.48935e-05
0.0806	0.000112584	0.000147558	6.96961e-05	7.51086e-05
0.0808	0.000112147	0.000147409	6.98861e-05	7.50988e-05
0.081	0.000112149	0.000147399	6.97017e-05	7.49945e-05
0.0812	0.000112443	0.000147493	6.92968e-05	7.49056e-05
0.0814	0.000112792	0.000147628	6.88201e-05	7.48986e-05
0.0816	0.000112957	0.00014774	6.83626e-05	7.49868e-05
0.0818	0.000112767	0.000147777	6.80018e-05	7.5132e-05
0.082	0.000112198	0.000147696	6.78276e-05	7.52595e-05
0.0822	0.000111424	0.00014749	6.78969e-05	7.52851e-05
0.0824	0.000110778	0.000147216	6.8189e-05	7.51473e-05
0.0826	0.000110583	0.000146997	6.86342e-05	7.48283e-05
0.0828	0.000110954	0.000146968	6.91815e-05	7.43549e-05
0.083	0.00011172	0.000147174	6.98178e-05	7.37826e-05
0.0832	0.000112547	0.000147518	7.0521e-05	7.31767e-05
0.0834	0.000113158	0.000147785	7.12126e-05	7.26027e-05
0.0836	0.000113486	0.000147764	7.17636e-05	7.21231e-05
0.0838	0.000113652	0.000147352	7.20403e-05	7.17905e-05
0.084	0.000113836	0.000146611	7.19439e-05	7.16279e-05
0.0842	0.000114143	0.000145719	7.1425e-05	7.16092e-05
0.0844	0.000114567	0.000144896	7.0492e-05	7.16564e-05
0.0846	0.00011502	0.000144346	6.9229e-05	7.16663e-05
0.0848	0.000115388	0.000144235	6.78125e-05	7.1556e-05
0.085	0.000115544	0.000144676	6.65011e-05	7.13024e-05
0.0852	0.000115367	0.000145689	6.55773e-05	7.09521e-05
0.0854	0.000114809	0.000147172	6.52485e-05	7.05989e-05
0.0856	0.000113965	0.000148901	6.55503e-05	7.03414e-05
0.0858	0.000113078	0.000150594	6.63066e-05	7.02453e-05
0.086	0.000112428	0.000152014	6.71835e-05	7.03241e-05
0.0862	0.000112157	0.000153034	6.78301e-05	7.05437e-05
0.0864	0.000112189	0.000153638	6.80588e-05	7.08403e-05
0.0866	0.000112312	0.000153869	6.79807e-05	7.11394e-05
0.0868	0.000112331	0.000153782	6.79905e-05	7.13709e-05
0.087	0.000112177	0.000153424	6.85537e-05	7.14796e-05
0.0872	0.00011187	0.00015286	6.98967e-05	7.14382e-05
0.0874	0.000111442	0.000152161	7.18086e-05	7.12602e-05
0.0876	0.000110893	0.00015136	7.37081e-05	7.10063e-05
0.0878	0.00011024	0.000150398	7.49365e-05	7.07743e-05
0.088	0.000109568	0.000149145	7.50915e-05	7.06705e-05
0.0882	0.000109044	0.000147503	7.42167e-05	7.07738e-05
0.0884	0.000108854	0.000145543	7.27641e-05	7.11063e-05
0.0886	0.00010911	0.000143554	7.1357e-05	7.1624e-05
0.0888	0.000109774	0.000141936	7.04759e-05	7.22293e-05
0.089	0.00011065	0.000141012	7.02411e-05	7.27968e-05
0.0892	0.000111486	0.000140876	7.04333e-05	7.32037e-05
0.0894	0.000112108	0.000141383	7.07345e-05	7.33535e-05
0.0896	0.000112494	0.000142265	7.09867e-05	7.31894e-05
0.0898	0.000112737	0.000143283	7.12418e-05	7.26968e-05
0.09	0.00011294	0.000144302	7.15761e-05	7.18979e-05
0.0902	0.000113159	0.000145276	7.18934e-05	7.08448e-05
0.0904	0.000113425	0.000146182	7.19495e-05	6.96139e-05
0.0906	0.000113748	0.000146985	7.15944e-05	6.83012e-05
0.0908	0.000114085	0.000147637	7.09786e-05	6.70175e-05
0.091	0.000114314	0.000148105	7.04936e-05	6.58793e-05
0.0912	0.000114288	0.000148375	7.04812e-05	6.49962e-05
0.0914	0.000113948	0.000148446	7.09753e-05	6.44598e-05
0.0916	0.000113362	0.000148316	7.17069e-05	6.43374e-05
0.0918	0.000112676	0.000147979	7.23468e-05	6.46703e-05
0.092	0.000112029	0.000147444	7.27497e-05	6.54712e-05
0.0922	0.000111525	0.000146747	7.30011e-05	6.6714e-05
0.0924	0.000111243	0.000145949	7.32802e-05	6.8318e-05
0.0926	0.000111229	0.000145116	7.37117e-05	7.0134e-05
0.0928	0.000111466	0.000144293	7.43267e-05	7.19502e-05
0.093	0.000111842	0.000143482	7.50944e-05	7.35231e-05
0.0932	0.000112166	0.000142631	7.59286e-05	7.46327e-05
0.0934	0.000112217	0.00014165	7.66619e-05	7.51412e-05
0.0936	0.000111819	0.000140436	7.70741e-05	7.50354e-05
0.0938	0.000110938	0.000138935	7.70082e-05	7.44354e-05
0.094	0.000109739	0.00013721	7.64784e-05	7.35657e-05
0.0942	0.000108568	0.000135488	7.56588e-05	7.26968e-05
0.0944	0.000107825	0.000134122	7.47651e-05	7.20748e-05
0.0946	0.000107788	0.000133462	7.39445e-05	7.18585e-05
0.0948	0.00010848	0.000133679	7.32474e-05	7.20832e-05
0.095	0.000109646	0.000134662	7.26658e-05	7.26643e-05
0.0952	0.000110861	0.000136051	7.21976e-05	7.34369e-05
0.0954	0.000111719	0.000137426	7.19063e-05	7.42196e-05
0.0956	0.000112001	0.000138514	7.19244e-05	7.48748e-05
0.0958	0.000111736	0.000139305	7.23547e-05	7.53436e-05
0.096	0.00011114	0.00013999	7.31257e-05	7.56446e-05
0.0962	0.000110479	0.000140785	7.39532e-05	7.58429e-05
0.0964	0.000109953	0.000141773	7.44843e-05	7.60078e-05
0.0966	0.000109657	0.000142847	7.44999e-05	7.61782e-05
0.0968	0.000109588	0.000143787	7.39944e-05	7.63479e-05
0.097	0.000109688	0.000144391	7.31006e-05	7.64748e-05
0.0972	0.000109887	0.000144585	7.19865e-05	7.65048e-05
0.0974	0.000110133	0.000144449	7.08184e-05	7.63976e-05
0.0976	0.000110411	0.000144155	6.97548e-05	7.61391e-05
0.0978	0.000110756	0.000143861	6.89084e-05	7.5736e-05
0.098	0.00011122	0.000143615	6.83017e-05	7.51981e-05
0.0982	0.000111812	0.000143326	6.78868e-05	7.45269e-05
0.0984	0.000112438	0.000142826	6.76314e-05	7.37236e-05
0.0986	0.000112922	0.000141987	6.75879e-05	7.2817e-05
0.0988	0.000113109	0.000140822	6.78753e-05	7.18903e-05
0.099	0.000112996	0.000139495	6.85831e-05	7.10862e-05
0.0992	0.000112727	0.000138233	6.96618e-05	7.05771e-05
0.0994	0.000112477	0.0001372	7.08728e-05	7.05104e-05
0.0996	0.00011231	0.000136441	7.18574e-05	7.09535e-05
0.0998	0.000112159	0.000135932	7.23199e-05	7.18631e-05
0.1	0.00011192	0.000135682	7.22115e-05	7.30908e-05
0.1002	0.00011156	0.000135804	7.17575e-05	7.44211e-05
0.1004	0.000111133	0.000136465	7.12928e-05	7.56263e-05
0.1006	0.000110703	0.00013776	7.10565e-05	7.65216e-05
0.1008	0.000110287	0.000139576	7.11108e-05	7.70052e-05
0.101	0.000109866	0.00014156	7.13887e-05	7.70753e-05
0.1012	0.000109448	0.000143204	7.17586e-05	7.68175e-05
0.1014	0.000109112	0.000144024	7.20593e-05	7.63658e-05
0.1016	0.000108969	0.000143722	7.21552e-05	7.58449e-05
0.1018	0.000109085	0.000142303	7.20222e-05	7.5315e-05
0.102	0.000109417	0.000140077	7.1781e-05	7.47427e-05
0.1022	0.000109807	0.000137579	7.16074e-05	7.40162e-05
0.1024	0.000110053	0.000135416	7.15823e-05	7.30049e-05
0.1026	0.000110027	0.0001341	7.1619e-05	7.1639e-05
0.1028	0.000109747	0.00013391	7.15379e-05	6.99741e-05
0.103	0.000109356	0.000134826	7.12377e-05	6.82071e-05
0.1032	0.000109027	0.00013657	7.08354e-05	6.66304e-05
0.1034	0.000108848	0.000138697	7.06735e-05	6.55408e-05
0.1036	0.000108794	0.000140731	7.11588e-05	6.51393e-05
0.1038	0.000108774	0.000142274	7.2501e-05	6.54659e-05
0.104	0.000108706	0.000143102	7.45e-05	6.63923e-05
0.1042	0.000108561	0.000143198	7.65451e-05	6.76716e-05
0.1044	0.000108358	0.000142729	7.78661e-05	6.90193e-05
0.1046	0.000108123	0.000141953	7.78962e-05	7.01917e-05
0.1048	0.000107872	0.000141095	7.65231e-05	7.1037e-05
0.105	0.000107627	0.00014026	7.41056e-05	7.15118e-05
0.1052	0.000107435	0.000139438	7.12968e-05	7.16691e-05
0.1054	0.000107372	0.000138587	6.87998e-05	7.16266e-05
0.1056	0.000107496	0.000137737	6.71464e-05	7.15258e-05
0.1058	0.000107798	0.000137027	6.65461e-05	7.1489e-05
0.106	0.000108191	0.000136663	6.68325e-05	7.15861e-05
0.1062	0.000108533	0.000136826	6.75448e-05	7.18216e-05
0.1064	0.000108659	0.000137586	6.81505e-05	7.21441e-05
0.1066	0.000108449	0.000138872	6.83342e-05	7.24711e-05
0.1068	0.000107905	0.000140493	6.81802e-05	7.27179e-05
0.107	0.0001072	0.000142186	6.80816e-05	7.28183e-05
0.1072	0.000106627	0.000143676	6.83901e-05	7.27365e-05
0.1074	0.000106462	0.000144737	6.90677e-05	7.24737e-05
0.1076	0.000106803	0.000145239	6.96521e-05	7.20699e-05
0.1078	0.000107507	0.000145173	6.95938e-05	7.15995e-05
0.108	0.000108253	0.000144629	6.86806e-05	7.11536e-05
0.1082	0.000108727	0.000143749	6.71852e-05	7.08112e-05
0.1084	0.000108801	0.000142663	6.5635e-05	7.06084e-05
0.1086	0.000108584	0.000141482	6.44405e-05	7.05238e-05
0.1088	0.000108298	0.000140303	6.37089e-05	7.04879e-05
0.109	0.000108097	0.000139227	6.3358e-05	7.04159e-05
0.1092	0.000107982	0.000138343	6.33602e-05	7.02479e-05
0.1094	0.000107864	0.000137706	6.38453e-05	6.99796e-05
0.1096	0.000107683	0.000137337	6.4962e-05	6.96694e-05
0.1098	0.000107457	0.000137251	6.66434e-05	6.94228e-05
0.11	0.000107233	0.000137481	6.85125e-05	6.93571e-05
0.1102	0.000107024	0.000138054	7.00254e-05	6.95582e-05
0.1104	0.000106811	0.000138947	7.07448e-05	7.00446e-05
0.1106	0.000106595	0.000140046	7.05432e-05	7.07511e-05
0.1108	0.000106423	0.000141171	6.96178e-05	7.15455e-05
0.111	0.000106336	0.000142146	6.83514e-05	7.22709e-05
0.1112	0.000106292	0.000142878	6.71433e-05	7.27973e-05
0.1114	0.000106144	0.000143376	6.62981e-05	7.30566e-05
0.1116	0.000105734	0.000143709	6.59684e-05	7.30433e-05
0.1118	0.000105037	0.000143943	6.61192e-05	7.27854e-05
0.112	0.000104248	0.000144084	6.6535e-05	7.23083e-05
0.1122	0.000103705	0.000144073	6.69174e-05	7.16176e-05
0.1124	0.000103666	0.000143808	6.70538e-05	7.07138e-05
0.1126	0.00010411	0.000143203	6.69388e-05	6.96275e-05
0.1128	0.000104711	0.000142246	6.6752e-05	6.84486e-05
0.113	0.000105055	0.000141042	6.67233e-05	6.73253e-05
0.1132	0.000104951	0.000139818	6.70022e-05	6.64254e-05
0.1134	0.000104576	0.000138854	6.76171e-05	6.58795e-05
0.1136	0.000104353	0.000138372	6.85121e-05	6.57327e-05
0.1138	0.000104639	0.000138447	6.96047e-05	6.59297e-05
0.114	0.000105479	0.000138986	7.08126e-05	6.63395e-05
0.1142	0.000106614	0.000139793	7.20335e-05	6.68079e-05
0.1144	0.000107685	0.000140674	7.31058e-05	6.72151e-05
0.1146	0.000108453	0.000141522	7.38134e-05	6.7516e-05
0.1148	0.000108865	0.000142328	7.39685e-05	6.77483e-05
0.115	0.000108976	0.000143133	7.35255e-05	6.80063e-05
0.1152	0.000108846	0.000143967	7.26328e-05	6.8393e-05
0.1154	0.000108494	0.000144809	7.15783e-05	6.897e-05
0.1156	0.00010792	0.000145596	7.06719e-05	6.97265e-05
0.1158	0.000107161	0.000146269	7.01402e-05	7.05768e-05
0.116	0.000106344	0.000146802	7.00609e-05	7.13836e-05
0.1162	0.000105691	0.000147194	7.03388e-05	7.1994e-05
0.1164	0.000105445	0.000147418	7.07348e-05	7.2274e-05
0.1166	0.000105714	0.000147394	7.09652e-05	7.2136e-05
0.1168	0.000106383	0.000147024	7.08435e-05	7.15558e-05
0.117	0.000107179	0.000146265	7.03805e-05	7.058e-05
0.1172	0.000107846	0.000145196	6.97742e-05	6.93214e-05
0.1174	0.000108292	0.000143991	6.9295e-05	6.79432e-05
0.1176	0.000108567	0.000142838	6.91361e-05	6.66316e-05
0.1178	0.000108735	0.000141844	6.9314e-05	6.55628e-05
0.118	0.000108781	0.000141002	6.96743e-05	6.4872e-05
0.1182	0.000108642	0.000140238	7.00026e-05	6.46311e-05
0.1184	0.000108298	0.00013948	7.01719e-05	6.48374e-05
0.1186	0.000107826	0.000138714	7.02261e-05	6.54124e-05
0.1188	0.000107353	0.00013799	7.03282e-05	6.62064e-05
0.119	0.000106973	0.000137392	7.05983e-05	6.70134e-05
0.1192	0.000106685	0.000136996	7.09646e-05	6.76022e-05
0.1194	0.00010642	0.00013684	7.11579e-05	6.77682e-05
0.1196	0.000106098	0.000136913	7.08766e-05	6.7398e-05
0.1198	0.000105698	0.000137158	6.99925e-05	6.65215e-05
0.12	0.000105262	0.000137489	6.86334e-05	6.5322e-05
0.1202	0.000104856	0.000137796	6.70855e-05	6.40922e-05
0.1204	0.000104512	0.000137955	6.56128e-05	6.31466e-05
0.1206	0.000104219	0.000137831	6.43321e-05	6.27277e-05
0.1208	0.000103944	0.000137304	6.32162e-05	6.29419e-05
0.121	0.000103681	0.000136311	6.22032e-05	6.37474e-05
0.1212	0.000103463	0.000134901	6.13397e-05	6.49909e-05
0.1214	0.000103336	0.00013326	6.08606e-05	6.64676e-05
0.1216	0.000103339	0.000131691	6.1122e-05	6.79776e-05
0.1218	0.000103488	0.000130539	6.23924e-05	6.93565e-05
0.122	0.000103806	0.000130083	6.46251e-05	7.04822e-05
0.1222	0.000104313	0.000130438	6.7382e-05	7.12698e-05
0.1224	0.000105005	0.000131504	6.99824e-05	7.16746e-05
0.1226	0.000105825	0.000132991	7.17897e-05	7.1708e-05
0.1228	0.000106692	0.000134512	7.2459e-05	7.14537e-05
0.123	0.000107535	0.000135717	7.2016e-05	7.10612e-05
0.1232	0.000108309	0.000136402	7.07715e-05	7.07039e-05
0.1234	0.000108953	0.000136569	6.91713e-05	7.05124e-05
0.1236	0.000109367	0.000136381	6.76632e-05	7.05168e-05
0.1238	0.000109448	0.000136071	6.6594e-05	7.06347e-05
0.124	0.000109168	0.000135821	6.61293e-05	7.07153e-05
0.1242	0.000108622	0.000135711	6.62244e-05	7.06187e-05
0.1244	0.000107994	0.00013573	6.66803e-05	7.02831e-05
0.1246	0.000107447	0.000135863	6.72561e-05	6.97434e-05
0.1248	0.000107036	0.000136155	6.77582e-05	6.90928e-05
0.125	0.000106693	0.000136705	6.80599e-05	6.84156e-05
0.1252	0.000106308	0.000137582	6.80862e-05	6.77338e-05
0.1254	0.000105822	0.000138721	6.7824e-05	6.69987e-05
0.1256	0.000105292	0.000139906	6.73573e-05	6.61273e-05
0.1258	0.000104857	0.000140855	6.68669e-05	6.50632e-05
0.126	0.000104659	0.00014136	6.6547e-05	6.38261e-05
0.1262	0.000104766	0.000141365	6.64766e-05	6.25306e-05
0.1264	0.000105122	0.000140935	6.65474e-05	6.13675e-05
0.1266	0.000105573	0.000140165	6.65294e-05	6.05586e-05
0.1268	0.000105918	0.000139108	6.62447e-05	6.02997e-05
0.127	0.000105999	0.000137796	6.57193e-05	6.0706e-05
0.1272	0.00010577	0.000136312	6.51912e-05	6.17736e-05
0.1274	0.000105326	0.000134836	6.49777e-05	6.33657e-05
0.1276	0.000104868	0.000133609	6.53102e-05	6.52352e-05
0.1278	0.000104596	0.000132811	6.62413e-05	6.70808e-05
0.128	0.000104593	0.000132453	6.76436e-05	6.86241e-05
0.1282	0.000104787	0.000132357	6.92644e-05	6.96786e-05
0.1284	0.000105002	0.000132246	7.08053e-05	7.01851e-05
0.1286	0.000105078	0.000131903	7.20107e-05	7.02017e-05
0.1288	0.000104961	0.000131296	7.27444e-05	6.98616e-05
0.129	0.000104704	0.000130591	7.30208e-05	6.93249e-05
0.1292	0.000104409	0.000130058	7.29755e-05	6.87436e-05
0.1294	0.000104153	0.000129921	7.27803e-05	6.82482e-05
0.1296	0.000103957	0.000130247	7.25324e-05	6.7943e-05
0.1298	0.000103804	0.000130923	7.21862e-05	6.78995e-05
0.13	0.000103668	0.000131733	7.16005e-05	6.81444e-05
0.1302	0.000103533	0.000132456	7.06964e-05	6.86488e-05
0.1304	0.000103397	0.000132941	6.95949e-05	6.93291e-05
0.1306	0.000103277	0.000133133	6.85841e-05	7.00647e-05
0.1308	0.000103208	0.000133057	6.79177e-05	7.07241e-05
0.131	0.00010321	0.000132798	6.76352e-05	7.11906e-05
0.1312	0.00010326	0.000132463	6.75818e-05	7.13781e-05
0.1314	0.000103313	0.00013214	6.76035e-05	7.12365e-05
0.1316	0.000103374	0.00013187	6.77035e-05	7.07563e-05
0.1318	0.000103553	0.000131644	6.8002e-05	6.99744e-05
0.132	0.000104013	0.00013144	6.85652e-05	6.8978e-05
0.1322	0.000104848	0.00013127	6.92939e-05	6.78956e-05
0.1324	0.000105972	0.000131205	6.99675e-05	6.6871e-05
0.1326	0.000107131	0.000131351	7.03605e-05	6.603e-05
0.1328	0.000108018	0.000131795	7.03154e-05	6.54553e-05
0.133	0.000108398	0.000132557	6.97608e-05	6.51803e-05
0.1332	0.000108183	0.000133573	6.87224e-05	6.51962e-05
0.1334	0.000107433	0.000134724	6.7321e-05	6.54575e-05
0.1336	0.000106323	0.000135873	6.57129e-05	6.58821e-05
0.1338	0.000105087	0.000136913	6.39956e-05	6.63526e-05
0.134	0.000103953	0.000137784	6.21882e-05	6.67359e-05
0.1342	0.000103088	0.000138484	6.03447e-05	6.69245e-05
0.1344	0.000102559	0.000139048	5.86929e-05	6.68856e-05
0.1346	0.000102345	0.000139516	5.76106e-05	6.66894e-05
0.1348	0.000102369	0.000139888	5.73916e-05	6.64977e-05
0.135	0.000102544	0.000140103	5.7979e-05	6.65124e-05
0.1352	0.000102798	0.00014006	5.89198e-05	6.69011e-05
0.1354	0.0001031	0.000139672	5.96163e-05	6.7731e-05
0.1356	0.000103455	0.000138921	5.97038e-05	6.89346e-05
0.1358	0.000103883	0.000137864	5.92806e-05	7.0323e-05
0.136	0.000104379	0.000136606	5.88326e-05	7.16431e-05
0.1362	0.000104885	0.000135253	5.89069e-05	7.26604e-05
0.1364	0.000105285	0.000133909	5.97512e-05	7.32368e-05
0.1366	0.000105437	0.000132692	6.11582e-05	7.33702e-05
0.1368	0.000105212	0.000131741	6.26112e-05	7.31803e-05
0.137	0.000104549	0.000131187	6.3617e-05	7.28496e-05
0.1372	0.000103493	0.000131102	6.39816e-05	7.25462e-05
0.1374	0.000102198	0.000131452	6.38491e-05	7.23676e-05
0.1376	0.000100872	0.000132109	6.35243e-05	7.23229e-05
0.1378	9.96982e-05	0.000132916	6.32586e-05	7.23538e-05
0.138	9.8796e-05	0.000133755	6.31503e-05	7.23742e-05
0.1382	9.82141e-05	0.000134584	6.31681e-05	7.23064e-05
0.1384	9.79457e-05	0.000135418	6.32182e-05	7.2103e-05
0.1386	9.79351e-05	0.000136263	6.32026e-05	7.17551e-05
0.1388	9.80975e-05	0.00013706	6.3079e-05	7.12935e-05
0.139	9.83691e-05	0.000137692	6.29162e-05	7.0781e-05
0.1392	9.87524e-05	0.00013805	6.28835e-05	7.02952e-05
0.1394	9.92936e-05	0.000138126	6.31238e-05	6.98985e-05
0.1396	9.9984e-05	0.000138058	6.35816e-05	6.96084e-05
0.1398	0.000100666	0.000138088	6.39526e-05	6.93851e-05
0.14	0.000101052	0.000138456	6.38407e-05	6.91497e-05
0.1402	0.000100885	0.000139283	6.30088e-05	6.88268e-05
0.1404	0.000100135	0.000140526	6.15235e-05	6.83868e-05
0.1406	9.90757e-05	0.000141988	5.97115e-05	6.78638e-05
0.1408	9.81688e-05	0.000143387	5.80148e-05	6.73386e-05
0.141	9.7816e-05	0.000144439	5.68512e-05	6.69021e-05
0.1412	9.81416e-05	0.000144943	5.64963e-05	6.66223e-05
0.1414	9.89464e-05	0.000144837	5.6974e-05	6.65337e-05
0.1416	9.98463e-05	0.000144217	5.80137e-05	6.66445e-05
0.1418	0.000100491	0.000143294	5.91547e-05	6.69479e-05
0.142	0.000100721	0.000142325	5.99798e-05	6.74243e-05
0.1422	0.000100594	0.000141532	6.0326e-05	6.80344e-05
0.1424	0.000100291	0.000141031	6.03219e-05	6.87142e-05
0.1426	0.000100005	0.000140804	6.02438e-05	6.93842e-05
0.1428	9.9871e-05	0.000140719	6.03207e-05	6.99721e-05
0.143	9.99605e-05	0.000140608	6.06341e-05	7.04388e-05
0.1432	0.000100316	0.000140376	6.11446e-05	7.07898e-05
0.1434	0.000100976	0.000140073	6.17737e-05	7.10586e-05
0.1436	0.000101967	0.000139883	6.24535e-05	7.12691e-05
0.1438	0.000103249	0.000140026	6.31191e-05	7.13952e-05
0.144	0.00010468	0.000140619	6.36857e-05	7.13482e-05
0.1442	0.00010603	0.00014159	6.40622e-05	7.1006e-05
0.1444	0.000107065	0.000142693	6.42145e-05	7.02764e-05
0.1446	0.000107652	0.000143606	6.42217e-05	6.9163e-05
0.1448	0.000107807	0.000144079	6.42479e-05	6.77927e-05
0.145	0.000107646	0.000144031	6.44116e-05	6.63858e-05
0.1452	0.000107285	0.000143567	6.46532e-05	6.51789e-05
0.1454	0.000106771	0.000142888	6.47342e-05	6.43431e-05
0.1456	0.000106091	0.00014215	6.43951e-05	6.3938e-05
0.1458	0.000105221	0.000141368	6.35448e-05	6.3922e-05
0.146	0.000104166	0.000140428	6.23288e-05	6.42019e-05
0.1462	0.000102986	0.000139204	6.10405e-05	6.4689e-05
0.1464	0.000101815	0.000137688	5.9964e-05	6.53312e-05
0.1466	0.00010086	0.000136033	5.92509e-05	6.61114e-05
0.1468	0.000100334	0.000134494	5.88802e-05	6.70259e-05
0.147	0.000100343	0.000133292	5.87083e-05	6.80596e-05
0.1472	0.000100808	0.000132525	5.85911e-05	6.91722e-05
0.1474	0.000101508	0.00013215	5.85139e-05	7.02966e-05
0.1476	0.000102219	0.000132046	5.86272e-05	7.13475e-05
0.1478	0.000102845	0.000132104	5.91393e-05	7.22356e-05
0.148	0.00010341	0.000132284	6.01457e-05	7.28835e-05
0.1482	0.000103938	0.000132609	6.15431e-05	7.32411e-05
0.1484	0.000104351	0.000133116	6.31003e-05	7.32966e-05
0.1486	0.000104492	0.00013378	6.46049e-05	7.30802e-05
0.1488	0.000104265	0.000134464	6.59464e-05	7.26599e-05
0.149	0.000103749	0.00013493	6.70836e-05	7.21281e-05
0.1492	0.000103181	0.000134934	6.79652e-05	7.15815e-05
0.1494	0.000102809	0.00013435	6.84992e-05	7.10986e-05
0.1496	0.000102724	0.000133259	6.8592e-05	7.07231e-05
0.1498	0.000102822	0.000131949	6.82041e-05	7.04607e-05
0.15	0.000102921	0.000130814	6.73664e-05	7.02883e-05
0.1502	0.000102914	0.000130195	6.61643e-05	7.01692e-05
0.1504	0.000102826	0.000130246	6.47296e-05	7.00649e-05
0.1506	0.000102706	0.000130865	6.32628e-05	6.99384e-05
0.1508	0.000102502	0.000131751	6.20511e-05	6.97538e-05
0.151	0.000102077	0.000132531	6.14247e-05	6.94795e-05
0.1512	0.000101374	0.00013291	6.16398e-05	6.90994e-05
0.1514	0.000100576	0.000132761	6.27356e-05	6.86266e-05
0.1516	0.000100072	0.000132128	6.44463e-05	6.81095e-05
0.1518	0.000100223	0.000131167	6.62253e-05	6.76211e-05
0.152	0.000101107	0.00013008	6.74089e-05	6.72344e-05
0.1522	0.000102454	0.000129079	6.74861e-05	6.69956e-05
0.1524	0.000103805	0.000128374	6.63541e-05	6.69122e-05
0.1526	0.00010477	0.000128144	6.43944e-05	6.69604e-05
0.1528	0.000105179	0.000128486	6.22841e-05	6.71059e-05
0.153	0.000105081	0.000129356	6.06407e-05	6.73202e-05
0.1532	0.000104625	0.00013057	5.97309e-05	6.75799e-05
0.1534	0.000103935	0.000131869	5.94313e-05	6.78505e-05
0.1536	0.000103051	0.000133039	5.94292e-05	6.80701e-05
0.1538	0.000101972	0.000133982	5.94814e-05	6.81499e-05
0.154	0.000100763	0.000134721	5.95202e-05	6.79965e-05
0.1542	9.96187e-05	0.00013532	5.95533e-05	6.75488e-05
0.1544	9.88175e-05	0.000135806	5.95124e-05	6.6815e-05
0.1546	9.85728e-05	0.000136142	5.92596e-05	6.58935e-05
0.1548	9.89099e-05	0.000136279	5.87783e-05	6.49658e-05
0.155	9.96586e-05	0.000136214	5.8334e-05	6.42578e-05
0.1552	0.000100547	0.000136021	5.83736e-05	6.39755e-05
0.1554	0.00010131	0.000135806	5.91978e-05	6.42358e-05
0.1556	0.000101757	0.000135648	6.06886e-05	6.5019e-05
0.1558	0.000101814	0.000135563	6.23336e-05	6.61673e-05
0.156	0.000101558	0.000135524	6.35262e-05	6.74338e-05
0.1562	0.00010122	0.000135507	6.39177e-05	6.85654e-05
0.1564	0.000101094	0.000135518	6.3586e-05	6.93865e-05
0.1566	0.000101381	0.00013557	6.29292e-05	6.98516e-05
0.1568	0.000102053	0.000135626	6.23702e-05	7.00457e-05
0.157	0.000102866	0.000135554	6.20776e-05	7.01359e-05
0.1572	0.000103513	0.000135157	6.19019e-05	7.02951e-05
0.1574	0.000103798	0.000134274	6.15598e-05	7.06328e-05
0.1576	0.000103714	0.000132913	6.09104e-05	7.11633e-05
0.1578	0.00010339	0.000131328	6.01064e-05	7.18228e-05
0.158	0.000102978	0.000129977	5.95126e-05	7.25204e-05
0.1582	0.000102582	0.000129364	5.94576e-05	7.31867e-05
0.1584	0.000102243	0.000129835	5.99903e-05	7.37885e-05
0.1586	0.000101972	0.000131428	6.0803e-05	7.43012e-05
0.1588	0.000101775	0.000133849	6.13748e-05	7.46639e-05
0.159	0.000101641	0.000136573	6.12546e-05	7.47546e-05
0.1592	0.000101529	0.00013902	6.0308e-05	7.44118e-05
0.1594	0.000101379	0.000140715	5.87861e-05	7.34955e-05
0.1596	0.000101149	0.00014138	5.71959e-05	7.19558e-05
0.1598	0.000100855	0.000140951	5.60635e-05	6.98713e-05
0.16	0.000100569	0.000139567	5.57104e-05	6.74382e-05
0.1602	0.000100394	0.000137536	5.61306e-05	6.49186e-05
0.1604	0.000100413	0.000135279	5.702e-05	6.25731e-05
0.1606	0.000100636	0.000133242	5.79527e-05	6.06074e-05
0.1608	0.000100973	0.000131778	5.86121e-05	5.91471e-05
0.161	0.000101272	0.000131076	5.89319e-05	5.82389e-05
0.1612	0.000101409	0.000131137	5.90659e-05	5.78678e-05
0.1614	0.000101358	0.000131812	5.92377e-05	5.7975e-05
0.1616	0.000101181	0.000132843	5.95963e-05	5.8471e-05
0.1618	0.000100941	0.0001339	6.01639e-05	5.92452e-05
0.162	0.000100646	0.000134629	6.08681e-05	6.01746e-05
0.1622	0.000100273	0.000134747	6.16064e-05	6.11356e-05
0.1624	9.98365e-05	0.000134174	6.2295e-05	6.20137e-05
0.1626	9.94321e-05	0.00013311	6.28799e-05	6.27113e-05
0.1628	9.92112e-05	0.000131979	6.33185e-05	6.31509e-05
0.163	9.93048e-05	0.000131247	6.35631e-05	6.32792e-05
0.1632	9.97546e-05	0.000131176	6.35815e-05	6.30741e-05
0.1634	0.000100486	0.000131687	6.34132e-05	6.25555e-05
0.1636	0.000101337	0.000132398	6.32075e-05	6.17932e-05
0.1638	0.000102127	0.000132819	6.3184e-05	6.09036e-05
0.164	0.00010274	0.000132577	6.35233e-05	6.00301e-05
0.1642	0.000103166	0.000131561	6.42667e-05	5.93105e-05
0.1644	0.00010348	0.000129922	6.52967e-05	5.88419e-05
0.1646	0.000103757	0.000127962	6.63973e-05	5.86595e-05
0.1648	0.000103995	0.000126003	6.73393e-05	5.87381e-05
0.165	0.000104098	0.000124317	6.79515e-05	5.90171e-05
0.1652	0.000103926	0.000123113	6.81741e-05	5.94332e-05
0.1654	0.000103385	0.000122534	6.80862e-05	5.99464e-05
0.1656	0.000102496	0.000122637	6.78734e-05	6.05438e-05
0.1658	0.000101392	0.000123334	6.77189e-05	6.12252e-05
0.166	0.000100277	0.000124356	6.76663e-05	6.19815e-05
0.1662	9.93341e-05	0.000125309	6.75419e-05	6.27815e-05
0.1664	9.868e-05	0.000125826	6.70009e-05	6.35744e-05
0.1666	9.83556e-05	0.000125751	6.57039e-05	6.43041e-05
0.1668	9.83555e-05	0.000125247	6.35583e-05	6.49267e-05
0.167	9.8646e-05	0.000124739	6.08895e-05	6.54206e-05
0.1672	9.91621e-05	0.000124734	5.83933e-05	6.57874e-05
0.1674	9.98027e-05	0.000125592	5.68347e-05	6.60459e-05
0.1676	0.000100444	0.000127374	5.66581e-05	6.62237e-05
0.1678	0.000100964	0.000129835	5.77718e-05	6.63492e-05
0.168	0.000101268	0.000132537	5.96482e-05	6.64451e-05
0.1682	0.000101309	0.000135019	6.16443e-05	6.65272e-05
0.1684	0.000101089	0.000136934	6.33066e-05	6.66072e-05
0.1686	0.00010066	0.000138112	6.44871e-05	6.66986e-05
0.1688	0.000100103	0.000138534	6.52567e-05	6.68225e-05
0.169	9.95194e-05	0.000138282	6.57312e-05	6.70053e-05
0.1692	9.90296e-05	0.000137489	6.59483e-05	6.72695e-05
0.1694	9.87512e-05	0.000136325	6.58639e-05	6.762e-05
0.1696	9.87396e-05	0.000134993	6.54402e-05	6.80342e-05
0.1698	9.8925e-05	0.000133722	6.47342e-05	6.84623e-05
0.17	9.91265e-05	0.000132747	6.39074e-05	6.88377e-05
0.1702	9.91725e-05	0.000132252	6.31543e-05	6.90942e-05
0.1704	9.90379e-05	0.000132305	6.26208e-05	6.91849e-05
0.1706	9.88613e-05	0.000132798	6.23749e-05	6.90992e-05
0.1708	9.88073e-05	0.000133458	6.24227e-05	6.88742e-05
0.171	9.88965e-05	0.000133926	6.27304e-05	6.85955e-05
0.1712	9.89718e-05	0.000133893	6.32315e-05	6.83821e-05
0.1714	9.88315e-05	0.00013322	6.38316e-05	6.83531e-05
0.1716	9.83999e-05	0.000131963	6.44067e-05	6.85843e-05
0.1718	9.77811e-05	0.000130305	6.47906e-05	6.90695e-05
0.172	9.71655e-05	0.000128435	6.47851e-05	6.97044e-05
0.1722	9.6696e-05	0.000126484	6.42508e-05	7.03053e-05
0.1724	9.64116e-05	0.000124535	6.32462e-05	7.06572e-05
0.1726	9.62951e-05	0.000122698	6.20739e-05	7.05758e-05
0.1728	9.63547e-05	0.000121144	6.11254e-05	6.99558e-05
0.173	9.66524e-05	0.00012007	6.06237e-05	6.8792e-05
0.1732	9.72512e-05	0.000119593	6.05048e-05	6.71688e-05
0.1734	9.81216e-05	0.000119673	6.05551e-05	6.52341e-05
0.1736	9.90806e-05	0.00012012	6.06483e-05	6.31691e-05
0.1738	9.98189e-05	0.000120694	6.082e-05	6.11641e-05
0.174	0.000100021	0.000121224	6.11142e-05	5.93996e-05
0.1742	9.95198e-05	0.000121677	6.13991e-05	5.80267e-05
0.1744	9.83985e-05	0.000122142	6.1374e-05	5.7151e-05
0.1746	9.69611e-05	0.000122756	6.07829e-05	5.68203e-05
0.1748	9.5606e-05	0.000123604	5.96339e-05	5.70229e-05
0.175	9.46805e-05	0.000124659	5.82301e-05	5.76943e-05
0.1752	9.43873e-05	0.000125783	5.69852e-05	5.87313e-05
0.1754	9.47511e-05	0.000126791	5.61678e-05	6.00095e-05
0.1756	9.56254e-05	0.000127543	5.57665e-05	6.14048e-05
0.1758	9.6742e-05	0.000128017	5.55686e-05	6.28159e-05
0.176	9.78005e-05	0.00012831	5.53867e-05	6.41812e-05
0.1762	9.85645e-05	0.000128572	5.52497e-05	6.54788e-05
0.1764	9.89171e-05	0.000128904	5.53982e-05	6.67039e-05
0.1766	9.88649e-05	0.000129285	5.60843e-05	6.78303e-05
0.1768	9.85102e-05	0.000129572	5.73505e-05	6.87791e-05
0.177	9.80094e-05	0.000129577	5.89873e-05	6.9421e-05
0.1772	9.75208e-05	0.000129171	6.0704e-05	6.96204e-05
0.1774	9.71578e-05	0.000128359	6.2339e-05	6.93064e-05
0.1776	9.69747e-05	0.000127283	6.39072e-05	6.85315e-05
0.1778	9.69922e-05	0.000126163	6.54561e-05	6.74826e-05
0.178	9.72295e-05	0.000125223	6.68957e-05	6.64319e-05
0.1782	9.76938e-05	0.000124624	6.79679e-05	6.56487e-05
0.1784	9.83238e-05	0.000124455	6.83686e-05	6.53117e-05
0.1786	9.89517e-05	0.000124738	6.79076e-05	6.546e-05
0.1788	9.93574e-05	0.000125447	6.66058e-05	6.59977e-05
0.179	9.93965e-05	0.00012651	6.47078e-05	6.67411e-05
0.1792	9.90883e-05	0.000127798	6.26283e-05	6.74857e-05
0.1794	9.85728e-05	0.000129125	6.08373e-05	6.80646e-05
0.1796	9.79838e-05	0.000130263	5.97035e-05	6.8382e-05
0.1798	9.73694e-05	0.000131016	5.93539e-05	6.84164e-05
0.18	9.67256e-05	0.000131303	5.96348e-05	6.81985e-05
0.1802	9.60832e-05	0.000131206	6.02119e-05	6.77789e-05
0.1804	9.55451e-05	0.000130936	6.07629e-05	6.71993e-05
0.1806	9.52373e-05	0.000130724	6.11405e-05	6.64806e-05
0.1808	9.52222e-05	0.000130703	6.14094e-05	6.56291e-05
0.181	9.54457e-05	0.000130867	6.17505e-05	6.46555e-05
0.1812	9.57639e-05	0.000131131	6.23144e-05	6.35959e-05
0.1814	9.60304e-05	0.000131422	6.31115e-05	6.25221e-05
0.1816	9.61705e-05	0.00013173	6.39807e-05	6.15378e-05
0.1818	9.61875e-05	0.00013208	6.46298e-05	6.07596e-05
0.182	9.61174e-05	0.000132462	6.47336e-05	6.02899e-05
0.1822	9.60031e-05	0.000132801	6.40791e-05	6.01915e-05
0.1824	9.59126e-05	0.000133015	6.27061e-05	6.04698e-05
0.1826	9.59562e-05	0.000133097	6.09437e-05	6.10682e-05
0.1828	9.62476e-05	0.000133171	5.92713e-05	6.18769e-05
0.183	9.68288e-05	0.000133438	5.80672e-05	6.27495e-05
0.1832	9.76264e-05	0.000134077	5.74318e-05	6.35264e-05
0.1834	9.84809e-05	0.000135147	5.72167e-05	6.40577e-05
0.1836	9.92189e-05	0.000136574	5.72028e-05	6.42255e-05
0.1838	9.97081e-05	0.000138188	5.72587e-05	6.39601e-05
0.184	9.98714e-05	0.000139774	5.73784e-05	6.32495e-05
0.1842	9.96861e-05	0.000141092	5.76206e-05	6.21386e-05
0.1844	9.9197e-05	0.00014188	5.80139e-05	6.07212e-05
0.1846	9.85214e-05	0.00014189	5.848e-05	5.91273e-05
0.1848	9.78113e-05	0.000140975	5.8819e-05	5.75084e-05
0.185	9.71823e-05	0.000139181	5.87823e-05	5.60238e-05
0.1852	9.66712e-05	0.000136763	5.82032e-05	5.48239e-05
0.1854	9.62633e-05	0.000134106	5.71058e-05	5.40334e-05
0.1856	9.59528e-05	0.000131575	5.57316e-05	5.37318e-05
0.1858	9.57721e-05	0.000129385	5.44645e-05	5.39401e-05
0.186	9.57675e-05	0.000127588	5.36802e-05	5.46177e-05
0.1862	9.59614e-05	0.000126147	5.35871e-05	5.56754e-05
0.1864	9.63435e-05	0.000125051	5.41458e-05	5.7002e-05
0.1866	9.68893e-05	0.000124365	5.51045e-05	5.84948e-05
0.1868	9.75676e-05	0.000124191	5.61117e-05	6.00831e-05
0.187	9.83164e-05	0.000124578	5.68362e-05	6.17342e-05
0.1872	9.90178e-05	0.000125452	5.70715e-05	6.34419e-05
0.1874	9.95186e-05	0.000126622	5.68192e-05	6.52008e-05
0.1876	9.9704e-05	0.000127865	5.63052e-05	6.69798e-05
0.1878	9.95622e-05	0.000129023	5.58824e-05	6.87071e-05
0.188	9.91749e-05	0.000130058	5.58626e-05	7.02739e-05
0.1882	9.86436e-05	0.000131033	5.63997e-05	7.1559e-05
0.1884	9.80276e-05	0.00013204	5.7488e-05	7.24636e-05
0.1886	9.73591e-05	0.00013313	5.90184e-05	7.29409e-05
0.1888	9.67061e-05	0.000134283	6.08052e-05	7.30074e-05
0.189	9.61944e-05	0.000135411	6.25894e-05	7.2731e-05
0.1892	9.59396e-05	0.000136393	6.40886e-05	7.22023e-05
0.1894	9.59445e-05	0.000137098	6.51054e-05	7.15038e-05
0.1896	9.60633e-05	0.000137399	6.5604e-05	7.06903e-05
0.1898	9.60799e-05	0.000137201	6.56776e-05	6.97871e-05
0.19	9.5836e-05	0.000136467	6.5446e-05	6.88045e-05
0.1902	9.53137e-05	0.00013525	6.49956e-05	6.77574e-05
0.1904	9.46318e-05	0.000133688	6.44098e-05	6.66813e-05
0.1906	9.39865e-05	0.00013198	6.38077e-05	6.56397e-05
0.1908	9.35779e-05	0.000130336	6.32972e-05	6.47226e-05
0.191	9.35373e-05	0.00012893	6.287e-05	6.40393e-05
0.1912	9.38676e-05	0.00012787	6.23684e-05	6.37039e-05
0.1914	9.443e-05	0.000127182	6.15905e-05	6.38097e-05
0.1916	9.50101e-05	0.00012682	6.04511e-05	6.43959e-05
0.1918	9.54399e-05	0.000126683	5.90596e-05	6.54162e-05
0.192	9.5691e-05	0.000126666	5.76672e-05	6.67271e-05
0.1922	9.5857e-05	0.000126692	5.65474e-05	6.81089e-05
0.1924	9.6031e-05	0.000126734	5.5881e-05	6.93155e-05
0.1926	9.61829e-05	0.000126794	5.56826e-05	7.01356e-05
0.1928	9.61598e-05	0.000126882	5.57962e-05	7.0442e-05
0.193	9.58285e-05	0.000127001	5.59856e-05	7.02113e-05
0.1932	9.52397e-05	0.000127145	5.60867e-05	6.95151e-05
0.1934	9.46565e-05	0.000127298	5.61122e-05	6.84932e-05
0.1936	9.44056e-05	0.000127412	5.62196e-05	6.73223e-05
0.1938	9.46742e-05	0.0001274	5.65698e-05	6.61885e-05
0.194	9.54154e-05	0.00012715	5.71975e-05	6.52639e-05
0.1942	9.64021e-05	0.000126568	5.79936e-05	6.46855e-05
0.1944	9.73501e-05	0.000125623	5.87916e-05	6.45344e-05
0.1946	9.80243e-05	0.000124369	5.94718e-05	6.48172e-05
0.1948	9.83136e-05	0.000122935	6.00114e-05	6.54565e-05
0.195	9.8278e-05	0.000121491	6.04715e-05	6.6298e-05
0.1952	9.81365e-05	0.000120214	6.09431e-05	6.71375e-05
0.1954	9.81667e-05	0.000119275	6.14804e-05	6.77662e-05
0.1956	9.85488e-05	0.000118823	6.20497e-05	6.80218e-05
0.1958	9.92519e-05	0.000118965	6.25207e-05	6.78289e-05
0.196	0.000100039	0.000119707	6.27049e-05	6.7211e-05
0.1962	0.000100591	0.00012091	6.24368e-05	6.62704e-05
0.1964	0.000100662	0.000122291	6.16845e-05	6.51459e-05
0.1966	0.000100193	0.000123522	6.06417e-05	6.39666e-05
0.1968	9.93198e-05	0.000124368	5.97113e-05	6.28221e-05
0.197	9.8303e-05	0.000124797	5.93363e-05	6.17565e-05
0.1972	9.74205e-05	0.000124977	5.97581e-05	6.07796e-05
0.1974	9.68656e-05	0.000125174	6.08539e-05	5.98836e-05
0.1976	9.66959e-05	0.000125624	6.21459e-05	5.90561e-05
0.1978	9.68411e-05	0.000126441	6.2978e-05	5.82869e-05
0.198	9.71568e-05	0.000127609	6.27965e-05	5.75695e-05
0.1982	9.74884e-05	0.000129016	6.14333e-05	5.69012e-05
0.1984	9.77236e-05	0.000130509	5.92327e-05	5.62819e-05
0.1986	9.78315e-05	0.000131924	5.6908e-05	5.57126e-05
0.1988	9.78796e-05	0.0001331	5.51915e-05	5.51959e-05
0.199	9.79999e-05	0.00013387	5.45032e-05	5.47406e-05
0.1992	9.82927e-05	0.000134076	5.48315e-05	5.4371e-05
0.1994	9.87318e-05	0.000133607	5.58452e-05	5.41332e-05
0.1996	9.91698e-05	0.000132468	5.71125e-05	5.40914e-05
[truncated: 4,002 more rows]

## Sheet: Figure 4b
Time (ms)	Mo:BiVO4	CoOx/Mo:BiVO4	Mo:BiVO4/Pd	CoOx/Mo:BiVO4/Pd
-0.2	2.19028e-05	-9.94418e-05	0.000119835	9.26147e-05
-0.1998	1.66104e-05	-9.68644e-05	0.000135309	7.61754e-05
-0.1996	2.56054e-06	-8.73683e-05	0.000160513	3.36423e-05
-0.1994	-1.56017e-05	-7.00737e-05	0.000155363	-2.00867e-05
-0.1992	-3.35448e-05	-5.06372e-05	0.000106005	-6.99714e-05
-0.199	-4.97509e-05	-3.83264e-05	4.26195e-05	-0.000103708
-0.1988	-6.21069e-05	-3.69962e-05	1.04479e-05	-0.000115411
-0.1986	-6.32023e-05	-3.95408e-05	2.50673e-05	-0.000109937
-0.1984	-4.51889e-05	-3.27571e-05	6.07731e-05	-9.78231e-05
-0.1982	-1.12127e-05	-1.04699e-05	8.2144e-05	-8.47665e-05
-0.198	2.3443e-05	1.88125e-05	7.74257e-05	-7.14045e-05
-0.1978	4.53839e-05	4.0786e-05	5.69887e-05	-6.17379e-05
-0.1976	5.48556e-05	4.99493e-05	3.12486e-05	-6.21724e-05
-0.1974	5.99467e-05	4.96199e-05	2.3314e-06	-6.94731e-05
-0.1972	6.25161e-05	4.02893e-05	-2.7552e-05	-6.85654e-05
-0.197	5.59111e-05	1.78665e-05	-5.19564e-05	-4.99909e-05
-0.1968	3.65893e-05	-1.55307e-05	-6.65063e-05	-2.48882e-05
-0.1966	1.20877e-05	-4.73212e-05	-7.2184e-05	-1.25529e-05
-0.1964	-5.62347e-06	-6.37649e-05	-6.95754e-05	-1.30566e-05
-0.1962	-1.13378e-05	-6.04204e-05	-5.63568e-05	-2.74397e-06
-0.196	-7.91184e-06	-4.4776e-05	-3.53972e-05	3.82549e-05
-0.1958	1.57127e-06	-3.23283e-05	-1.94879e-05	0.000101712
-0.1956	1.82027e-05	-3.77221e-05	-2.00284e-05	0.000159921
-0.1954	4.11151e-05	-6.36046e-05	-3.21566e-05	0.000192469
-0.1952	5.98594e-05	-9.62903e-05	-3.71923e-05	0.000198592
-0.195	6.03612e-05	-0.000114984	-2.1582e-05	0.000186395
-0.1948	4.17256e-05	-0.000106921	1.03372e-05	0.000156722
-0.1946	2.1501e-05	-7.3825e-05	4.55149e-05	0.000103893
-0.1944	1.87841e-05	-2.63396e-05	7.88546e-05	3.41969e-05
-0.1942	3.46869e-05	2.41242e-05	0.000111284	-2.51057e-05
-0.194	5.35154e-05	6.80642e-05	0.000133665	-4.42071e-05
-0.1938	6.02763e-05	9.62426e-05	0.000127242	-1.44447e-05
-0.1936	5.25455e-05	0.000100542	8.61485e-05	4.92331e-05
-0.1934	3.83216e-05	8.06481e-05	3.08452e-05	0.000120256
-0.1932	2.83059e-05	4.89324e-05	-7.56559e-06	0.000172355
-0.193	2.91008e-05	2.37552e-05	-1.38869e-05	0.000191682
-0.1928	3.88379e-05	1.62966e-05	2.16009e-06	0.000183698
-0.1926	4.86627e-05	2.53987e-05	1.91984e-05	0.000163932
-0.1924	4.97905e-05	4.31658e-05	2.25883e-05	0.000142283
-0.1922	3.89499e-05	6.18805e-05	1.24525e-05	0.00011961
-0.192	1.88e-05	7.62247e-05	-9.33729e-07	9.35626e-05
-0.1918	-3.41098e-06	8.23058e-05	-8.54974e-06	6.04262e-05
-0.1916	-1.87477e-05	7.69632e-05	-1.10045e-05	1.64602e-05
-0.1914	-2.3721e-05	5.92894e-05	-1.51878e-05	-3.40833e-05
-0.1912	-2.63179e-05	3.29109e-05	-2.24282e-05	-7.55484e-05
-0.191	-4.01709e-05	5.37664e-06	-2.21328e-05	-9.40461e-05
-0.1908	-6.85601e-05	-1.64649e-05	-3.03445e-08	-9.41043e-05
-0.1906	-9.63972e-05	-3.1175e-05	4.50059e-05	-9.66834e-05
-0.1904	-0.00010208	-4.1925e-05	9.29052e-05	-0.000119713
-0.1902	-7.66688e-05	-5.00775e-05	0.000115167	-0.000162705
-0.19	-2.96213e-05	-5.13385e-05	9.81929e-05	-0.000209038
-0.1898	2.07471e-05	-4.1356e-05	5.28314e-05	-0.000239599
-0.1896	5.76357e-05	-2.39651e-05	1.50177e-06	-0.000243317
-0.1894	6.9549e-05	-8.89287e-06	-4.02183e-05	-0.000218584
-0.1892	5.26054e-05	-5.45374e-07	-6.88502e-05	-0.000171238
-0.189	1.39554e-05	6.09785e-06	-8.55572e-05	-0.000112251
-0.1888	-2.95585e-05	1.68673e-05	-8.87424e-05	-5.13453e-05
-0.1886	-6.07615e-05	3.02434e-05	-7.48414e-05	8.51749e-06
-0.1884	-7.29509e-05	4.02858e-05	-4.48975e-05	6.5524e-05
-0.1882	-7.21191e-05	4.37863e-05	-8.34082e-06	0.000109103
-0.188	-6.77532e-05	4.11198e-05	2.27317e-05	0.000122186
-0.1878	-6.23799e-05	3.326e-05	4.48623e-05	9.56029e-05
-0.1876	-5.36203e-05	2.24438e-05	6.63575e-05	3.93473e-05
-0.1874	-4.55005e-05	1.34543e-05	9.62858e-05	-2.10004e-05
-0.1872	-5.02919e-05	8.73011e-06	0.00013284	-6.05375e-05
-0.187	-7.555e-05	3.46282e-06	0.000165236	-6.98165e-05
-0.1868	-0.000113112	-8.04198e-06	0.000183179	-5.69831e-05
-0.1866	-0.000142999	-2.15661e-05	0.000180731	-4.00652e-05
-0.1864	-0.000146365	-2.66728e-05	0.000154996	-3.59138e-05
-0.1862	-0.000116804	-2.31566e-05	0.000107669	-4.97804e-05
-0.186	-6.50473e-05	-2.51873e-05	4.97394e-05	-7.3277e-05
-0.1858	-1.36287e-05	-4.37195e-05	1.18739e-06	-9.36278e-05
-0.1856	1.75289e-05	-7.06767e-05	-2.06616e-05	-0.000103244
-0.1854	2.2595e-05	-8.68151e-05	-1.64408e-05	-0.000100591
-0.1852	7.4502e-06	-8.25153e-05	-3.90149e-06	-8.68217e-05
-0.185	-1.9822e-05	-6.55424e-05	3.2843e-06	-6.50323e-05
-0.1848	-5.13983e-05	-4.86855e-05	1.0628e-05	-4.22072e-05
-0.1846	-7.59508e-05	-3.39268e-05	3.02272e-05	-2.95818e-05
-0.1844	-8.11296e-05	-1.15172e-05	5.86887e-05	-3.71285e-05
-0.1842	-6.39456e-05	2.59353e-05	7.58628e-05	-6.34993e-05
-0.184	-3.60279e-05	7.14501e-05	6.26474e-05	-9.08725e-05
-0.1838	-1.54386e-05	0.000107811	1.45236e-05	-9.21415e-05
-0.1836	-1.30337e-05	0.000122402	-5.76041e-05	-4.62831e-05
-0.1834	-2.64703e-05	0.000115333	-0.000130549	4.56269e-05
-0.1832	-4.46774e-05	9.33145e-05	-0.000173533	0.000150741
-0.183	-5.58871e-05	6.05136e-05	-0.000162995	0.000216957
-0.1828	-5.36712e-05	2.05119e-05	-0.00010452	0.000212357
-0.1826	-4.01494e-05	-1.52077e-05	-3.6563e-05	0.00015466
-0.1824	-2.51045e-05	-2.92818e-05	-6.51928e-07	9.06644e-05
-0.1822	-1.92489e-05	-1.23669e-05	-4.94504e-06	4.80225e-05
-0.182	-2.51628e-05	2.82503e-05	-2.17639e-05	1.74304e-05
-0.1818	-3.45806e-05	7.40939e-05	-2.01603e-05	-2.29785e-05
-0.1816	-3.63591e-05	0.00010637	3.42459e-06	-8.01013e-05
-0.1814	-2.7265e-05	0.000113427	2.49224e-05	-0.000141353
-0.1812	-1.32714e-05	9.3727e-05	1.8216e-05	-0.000185865
-0.181	-1.45594e-06	5.46881e-05	-1.88756e-05	-0.000200619
-0.1808	5.36336e-06	7.59937e-06	-6.10642e-05	-0.000193227
-0.1806	6.59626e-06	-3.78663e-05	-7.66828e-05	-0.000185327
-0.1804	2.6255e-06	-7.4766e-05	-5.3348e-05	-0.000186965
-0.1802	-2.38445e-06	-9.60932e-05	-5.93266e-06	-0.000183536
-0.18	-1.37561e-06	-9.43987e-05	3.68728e-05	-0.000154352
-0.1798	8.75749e-06	-6.73325e-05	5.38521e-05	-9.78002e-05
-0.1796	2.33025e-05	-2.3304e-05	4.41404e-05	-3.33763e-05
-0.1794	3.38347e-05	2.16351e-05	2.30124e-05	1.55053e-05
-0.1792	3.47982e-05	5.49891e-05	5.76642e-06	3.92751e-05
-0.179	2.61588e-05	7.47917e-05	-2.96463e-06	4.9686e-05
-0.1788	1.14919e-05	8.41062e-05	-4.47805e-06	6.92635e-05
-0.1786	-4.16538e-06	8.18324e-05	1.74328e-06	0.000106531
-0.1784	-1.34178e-05	6.32559e-05	1.43635e-05	0.000143884
-0.1782	-7.58827e-06	2.86227e-05	2.53515e-05	0.000155841
-0.178	1.51462e-05	-1.26978e-05	2.94493e-05	0.000135332
-0.1778	4.42963e-05	-4.72368e-05	3.4544e-05	9.84358e-05
-0.1776	6.57104e-05	-6.5611e-05	5.11099e-05	6.92094e-05
-0.1774	7.40338e-05	-6.69637e-05	7.31618e-05	6.13165e-05
-0.1772	7.20758e-05	-5.71651e-05	8.14544e-05	6.7002e-05
-0.177	6.23363e-05	-4.26715e-05	6.80262e-05	6.23086e-05
-0.1768	4.5662e-05	-2.58483e-05	4.82565e-05	2.90406e-05
-0.1766	2.54639e-05	-6.78889e-06	4.17325e-05	-2.59031e-05
-0.1764	7.92882e-06	1.09581e-05	4.63849e-05	-7.51337e-05
-0.1762	-1.87843e-06	1.90067e-05	4.14132e-05	-9.57036e-05
-0.176	-3.68938e-06	1.00855e-05	1.51936e-05	-8.8088e-05
-0.1758	-2.94118e-06	-1.55767e-05	-1.92261e-05	-6.91243e-05
-0.1756	-6.60366e-06	-5.11306e-05	-3.853e-05	-4.88171e-05
-0.1754	-1.62564e-05	-8.96091e-05	-3.31114e-05	-1.97342e-05
-0.1752	-2.57944e-05	-0.000126862	-1.58046e-05	3.00927e-05
-0.175	-2.62551e-05	-0.000156102	-9.48014e-06	9.87444e-05
-0.1748	-1.32738e-05	-0.000162991	-2.43146e-05	0.000165828
-0.1746	7.98141e-06	-0.000134452	-4.67842e-05	0.000203923
-0.1744	2.45588e-05	-7.57851e-05	-5.46328e-05	0.000197454
-0.1742	2.51099e-05	-1.31451e-05	-4.08253e-05	0.000154282
-0.174	9.52917e-06	2.62453e-05	-1.74394e-05	9.7377e-05
-0.1738	-1.13797e-05	3.42349e-05	6.57392e-08	4.47365e-05
-0.1736	-2.54524e-05	2.11535e-05	4.81726e-06	5.38034e-07
-0.1734	-2.62177e-05	1.62588e-06	-1.33222e-06	-3.70789e-05
-0.1732	-1.22157e-05	-1.38475e-05	-1.00613e-05	-6.8999e-05
-0.173	1.37631e-05	-1.85149e-05	-8.32884e-06	-9.7713e-05
-0.1728	4.23825e-05	-1.03766e-05	1.4584e-05	-0.000128353
-0.1726	6.12679e-05	3.74717e-06	5.62814e-05	-0.000163275
-0.1724	6.52594e-05	9.47899e-06	9.93324e-05	-0.000201339
-0.1722	5.95711e-05	-5.9432e-06	0.00012465	-0.000243301
-0.172	5.08234e-05	-4.38772e-05	0.000126311	-0.00028944
-0.1718	3.95832e-05	-9.10265e-05	0.000110714	-0.000330206
-0.1716	2.48366e-05	-0.000124943	8.50782e-05	-0.000347928
-0.1714	1.2251e-05	-0.00012751	5.25402e-05	-0.000330861
-0.1712	1.25359e-05	-9.92471e-05	1.67859e-05	-0.00028083
-0.171	3.02581e-05	-5.99259e-05	-1.41514e-05	-0.000208126
-0.1708	5.70236e-05	-3.09181e-05	-3.09189e-05	-0.000124917
-0.1706	7.77331e-05	-1.81002e-05	-3.0255e-05	-4.30916e-05
-0.1704	8.30632e-05	-1.43089e-05	-1.99627e-05	2.64879e-05
-0.1702	7.59046e-05	-1.20104e-05	-1.48472e-05	7.39157e-05
-0.17	6.67681e-05	-6.71285e-06	-2.57164e-05	9.09922e-05
-0.1698	6.32848e-05	5.54507e-06	-5.16094e-05	7.70279e-05
-0.1696	6.46785e-05	2.37389e-05	-7.97883e-05	4.32539e-05
-0.1694	6.64799e-05	3.72648e-05	-9.05525e-05	5.0877e-06
-0.1692	6.71333e-05	3.40298e-05	-6.76087e-05	-2.87641e-05
-0.169	6.64575e-05	1.29968e-05	-1.31707e-05	-5.4863e-05
-0.1688	6.06982e-05	-1.50719e-05	4.68619e-05	-6.98262e-05
-0.1686	4.51448e-05	-3.71314e-05	8.01445e-05	-7.50277e-05
-0.1684	2.14865e-05	-4.57345e-05	7.38183e-05	-7.95852e-05
-0.1682	-1.94034e-06	-4.20959e-05	4.25084e-05	-8.94613e-05
-0.168	-1.73017e-05	-3.59294e-05	1.18634e-05	-9.89675e-05
-0.1678	-2.1786e-05	-3.93085e-05	-4.56869e-06	-0.000101398
-0.1676	-1.66685e-05	-5.52329e-05	-1.4832e-05	-0.000103299
-0.1674	-5.45762e-06	-7.14243e-05	-3.7605e-05	-0.000118258
-0.1672	8.34291e-06	-6.8828e-05	-8.07419e-05	-0.00014709
-0.167	2.42375e-05	-4.00126e-05	-0.00012959	-0.000172629
-0.1668	4.34394e-05	-6.46472e-09	-0.000156255	-0.000176963
-0.1666	6.22429e-05	2.42589e-05	-0.000138412	-0.000159461
-0.1664	6.9987e-05	1.85858e-05	-7.0749e-05	-0.000136931
-0.1662	5.85196e-05	-5.23328e-06	3.16583e-05	-0.00013047
-0.166	3.35495e-05	-2.22235e-05	0.00013378	-0.000150464
-0.1658	1.25932e-05	-1.71798e-05	0.000192266	-0.000185245
-0.1656	9.80784e-06	7.11493e-06	0.000180984	-0.000202939
-0.1654	2.46529e-05	3.7932e-05	0.000111307	-0.000174509
-0.1652	4.61642e-05	6.15408e-05	2.52893e-05	-0.000101069
-0.165	6.53068e-05	6.78523e-05	-3.44108e-05	-1.47133e-05
-0.1648	8.09079e-05	5.4695e-05	-5.04988e-05	4.96308e-05
-0.1646	9.51864e-05	2.90248e-05	-3.25897e-05	7.9468e-05
-0.1644	0.000105384	2.43592e-06	-1.76228e-06	8.31545e-05
-0.1642	0.000100364	-1.29298e-05	2.24719e-05	7.33954e-05
-0.164	6.82195e-05	-6.56279e-06	2.73602e-05	5.92143e-05
-0.1638	1.05851e-05	2.4161e-05	9.76852e-06	4.69851e-05
-0.1636	-5.24196e-05	6.8052e-05	-2.30731e-05	3.79569e-05
-0.1634	-9.58066e-05	0.000106054	-5.73128e-05	2.4968e-05
-0.1632	-0.000108311	0.000125205	-7.82498e-05	-1.71848e-06
-0.163	-9.62914e-05	0.000125248	-7.62424e-05	-4.55022e-05
-0.1628	-7.31157e-05	0.000113757	-5.22751e-05	-0.00010197
-0.1626	-4.97621e-05	9.81879e-05	-1.77166e-05	-0.000160374
-0.1624	-3.38291e-05	8.18835e-05	1.46451e-05	-0.000202929
-0.1622	-2.93759e-05	6.45331e-05	3.86375e-05	-0.000210063
-0.162	-3.28282e-05	4.33099e-05	5.32032e-05	-0.000174502
-0.1618	-3.30162e-05	1.3138e-05	5.83697e-05	-0.000109296
-0.1616	-2.06674e-05	-2.89407e-05	5.64286e-05	-3.76693e-05
-0.1614	2.58358e-06	-7.50697e-05	5.17638e-05	2.58384e-05
-0.1612	2.62091e-05	-0.000105898	4.49331e-05	8.26751e-05
-0.161	3.9723e-05	-0.000104659	3.1921e-05	0.000138822
-0.1608	3.89592e-05	-7.2782e-05	1.34166e-05	0.000189666
-0.1606	2.72191e-05	-3.00988e-05	-9.21734e-07	0.000221597
-0.1604	1.24669e-05	7.95828e-07	-2.24473e-06	0.000228803
-0.1602	1.70996e-06	1.12876e-05	8.00492e-06	0.000221747
-0.16	-2.58403e-06	9.9994e-06	2.19353e-05	0.000214547
-0.1598	-1.85389e-08	1.09857e-05	3.41723e-05	0.000206834
-0.1596	1.12123e-05	1.88477e-05	4.28428e-05	0.000182616
-0.1594	3.21526e-05	2.50832e-05	4.31698e-05	0.000128726
-0.1592	5.82634e-05	1.87776e-05	2.49953e-05	5.42058e-05
-0.159	7.9282e-05	-9.37354e-07	-1.72176e-05	-9.88012e-06
-0.1588	8.49708e-05	-2.55067e-05	-6.9982e-05	-3.22569e-05
-0.1586	7.22041e-05	-4.78607e-05	-0.000104034	-6.18177e-06
-0.1584	4.79041e-05	-6.67379e-05	-0.000100704	4.46508e-05
-0.1582	2.4666e-05	-7.97375e-05	-7.21473e-05	8.33529e-05
-0.158	1.21508e-05	-7.99629e-05	-4.67502e-05	8.43327e-05
-0.1578	1.23956e-05	-6.55072e-05	-3.57881e-05	4.71318e-05
-0.1576	2.2546e-05	-4.87851e-05	-2.37937e-05	-5.32201e-06
-0.1574	3.92707e-05	-4.92917e-05	6.7342e-06	-4.1463e-05
-0.1572	5.91646e-05	-7.43553e-05	5.00894e-05	-4.28725e-05
-0.157	7.72738e-05	-0.000109179	8.17537e-05	-1.72324e-05
-0.1568	8.79363e-05	-0.000129259	8.26135e-05	1.09675e-05
-0.1566	8.73929e-05	-0.000123205	5.36541e-05	2.11262e-05
-0.1564	7.52162e-05	-0.000100604	1.09143e-05	8.1841e-06
-0.1562	5.34565e-05	-7.78231e-05	-2.67475e-05	-1.71469e-05
-0.156	2.53577e-05	-6.17259e-05	-4.6638e-05	-3.45486e-05
-0.1558	-3.71305e-06	-4.88105e-05	-4.83579e-05	-2.85566e-05
-0.1556	-2.47986e-05	-3.45715e-05	-4.44333e-05	-1.97881e-06
-0.1554	-2.89842e-05	-2.06829e-05	-5.00889e-05	3.01293e-05
-0.1552	-1.59803e-05	-1.53887e-05	-7.0128e-05	5.8496e-05
-0.155	2.51804e-06	-2.62701e-05	-9.73541e-05	8.41312e-05
-0.1548	1.25147e-05	-4.95647e-05	-0.000120635	0.000109719
-0.1546	1.21119e-05	-6.91511e-05	-0.000129935	0.00013649
-0.1544	1.32885e-05	-7.06263e-05	-0.000117606	0.000164359
-0.1542	2.75775e-05	-5.42507e-05	-8.36562e-05	0.00018566
-0.154	5.26785e-05	-3.06118e-05	-4.14542e-05	0.00018473
-0.1538	7.49384e-05	-7.44527e-06	-1.02081e-05	0.000153659
-0.1536	8.15667e-05	1.44605e-05	6.02545e-06	0.000104039
-0.1534	6.82097e-05	3.53505e-05	2.71254e-05	5.28824e-05
-0.1532	3.87328e-05	5.28356e-05	7.2644e-05	-3.06167e-07
-0.153	2.24283e-06	6.56322e-05	0.000129755	-6.83857e-05
-0.1528	-3.02007e-05	7.73778e-05	0.000158556	-0.00014464
-0.1526	-4.96757e-05	9.30275e-05	0.000132615	-0.000190872
-0.1524	-5.36971e-05	0.000112174	6.80754e-05	-0.000171341
-0.1522	-4.76372e-05	0.000129565	1.25939e-05	-9.46637e-05
-0.152	-4.04515e-05	0.00014187	6.07581e-06	-1.23863e-05
-0.1518	-3.73057e-05	0.00014969	4.6137e-05	2.38932e-05
-0.1516	-3.62599e-05	0.000153307	9.03599e-05	1.95723e-06
-0.1514	-3.19436e-05	0.00015118	9.62657e-05	-4.78466e-05
-0.1512	-2.09308e-05	0.000141598	5.83893e-05	-8.23879e-05
-0.151	-3.87384e-06	0.000120654	6.13359e-06	-8.0852e-05
-0.1508	1.39649e-05	8.10117e-05	-2.74745e-05	-5.57216e-05
-0.1506	2.34624e-05	2.09418e-05	-3.0652e-05	-3.36328e-05
-0.1504	1.76803e-05	-4.50545e-05	-1.36086e-05	-2.8776e-05
-0.1502	-3.22894e-07	-9.16711e-05	4.72157e-06	-3.30461e-05
-0.15	-1.88254e-05	-0.000101551	7.33431e-06	-2.58731e-05
-0.1498	-2.78406e-05	-7.7637e-05	-1.55071e-05	8.14908e-06
-0.1496	-2.58308e-05	-3.95284e-05	-6.14053e-05	6.76779e-05
-0.1494	-1.74446e-05	-1.01426e-05	-0.000115223	0.00013684
-0.1492	-9.03754e-06	-3.2953e-06	-0.000157692	0.00019564
-0.149	-5.30796e-06	-1.97419e-05	-0.000175686	0.000228617
-0.1488	-5.1545e-06	-5.05664e-05	-0.000165447	0.000232198
-0.1486	-9.87742e-07	-8.06698e-05	-0.00013242	0.000219795
-0.1484	1.32839e-05	-9.22449e-05	-9.18705e-05	0.000212199
-0.1482	3.31246e-05	-7.45627e-05	-6.32324e-05	0.000215105
-0.148	4.5632e-05	-3.53704e-05	-5.59894e-05	0.00021048
-0.1478	4.12146e-05	1.99109e-06	-6.26995e-05	0.000175338
-0.1476	2.03569e-05	1.8643e-05	-6.94684e-05	0.00010546
-0.1474	-9.91956e-06	1.66957e-05	-6.95821e-05	1.84847e-05
-0.1472	-4.0509e-05	1.26258e-05	-6.51677e-05	-6.07582e-05
-0.147	-5.99366e-05	1.59591e-05	-6.15735e-05	-0.000115225
-0.1468	-5.74259e-05	1.88118e-05	-6.22511e-05	-0.000141858
-0.1466	-3.32102e-05	6.02286e-06	-6.50731e-05	-0.000147043
-0.1464	-3.02958e-06	-2.81404e-05	-6.41033e-05	-0.000133641
-0.1462	1.31449e-05	-7.33269e-05	-5.78329e-05	-9.40674e-05
-0.146	6.79441e-06	-0.000109858	-5.28386e-05	-2.41979e-05
-0.1458	-1.52718e-05	-0.000121593	-5.51372e-05	5.61645e-05
-0.1456	-3.9358e-05	-0.000105079	-5.8972e-05	0.000108912
-0.1454	-5.56328e-05	-6.91048e-05	-4.91336e-05	0.000109658
-0.1452	-6.29924e-05	-2.72884e-05	-1.79847e-05	6.83205e-05
-0.145	-6.57323e-05	8.3225e-06	2.24274e-05	1.69458e-05
-0.1448	-6.70295e-05	2.95118e-05	5.00778e-05	-1.67492e-05
-0.1446	-6.65406e-05	3.36939e-05	5.30534e-05	-2.63259e-05
-0.1444	-6.22506e-05	2.51205e-05	3.6267e-05	-2.62804e-05
-0.1442	-5.22804e-05	1.12245e-05	1.28259e-05	-3.59022e-05
-0.144	-3.67767e-05	-2.12053e-06	-4.6095e-06	-6.03728e-05
-0.1438	-2.01081e-05	-9.54245e-06	-7.03044e-06	-8.87447e-05
-0.1436	-8.75534e-06	-4.69637e-06	8.12372e-06	-0.000109685
-0.1434	-5.18712e-06	1.4251e-05	3.52604e-05	-0.000124177
-0.1432	-6.19034e-06	4.0055e-05	6.45825e-05	-0.000141365
-0.143	-8.56138e-06	6.14726e-05	8.84731e-05	-0.000165446
-0.1428	-1.42346e-05	7.05628e-05	0.000103246	-0.00018874
-0.1426	-2.751e-05	6.42023e-05	0.000106899	-0.000196645
-0.1424	-4.68692e-05	4.43698e-05	9.9119e-05	-0.00017865
-0.1422	-6.17508e-05	1.95283e-05	8.45916e-05	-0.000135288
-0.142	-6.07229e-05	9.44577e-07	7.31365e-05	-7.65583e-05
-0.1418	-4.30146e-05	-5.05285e-06	7.17175e-05	-1.7045e-05
-0.1416	-2.00316e-05	1.2545e-06	7.53128e-05	2.77738e-05
-0.1414	-5.96513e-06	1.83767e-05	7.10576e-05	4.85815e-05
-0.1412	-7.793e-06	4.42589e-05	5.63784e-05	5.23649e-05
-0.141	-2.21135e-05	6.85461e-05	4.91074e-05	6.02791e-05
-0.1408	-3.85784e-05	7.20227e-05	7.01733e-05	8.53688e-05
-0.1406	-4.6157e-05	4.37421e-05	0.000113754	0.00011171
-0.1404	-3.90505e-05	-3.07654e-06	0.000143427	0.00010434
-0.1402	-2.00688e-05	-4.11936e-05	0.000126215	4.56416e-05
-0.14	1.31186e-06	-5.52417e-05	6.67179e-05	-4.21089e-05
-0.1398	1.62105e-05	-5.07862e-05	9.21831e-07	-0.000115598
-0.1396	2.20069e-05	-4.05951e-05	-3.85749e-05	-0.000147556
-0.1394	2.02292e-05	-3.18995e-05	-4.34232e-05	-0.000139373
-0.1392	1.11275e-05	-2.71358e-05	-2.30567e-05	-0.00010462
-0.139	-6.72828e-06	-2.80602e-05	9.03077e-06	-5.38309e-05
-0.1388	-3.26275e-05	-3.54551e-05	4.17893e-05	4.70135e-06
-0.1386	-6.27288e-05	-4.71565e-05	6.84408e-05	6.19245e-05
-0.1384	-9.26228e-05	-5.70375e-05	8.75813e-05	0.00011156
-0.1382	-0.000117447	-5.69791e-05	0.000102485	0.000149322
-0.138	-0.000129356	-4.32903e-05	0.000117295	0.000164236
-0.1378	-0.000120815	-2.13158e-05	0.00013349	0.000139763
-0.1376	-9.45782e-05	-7.46861e-07	0.000150504	7.18605e-05
-0.1374	-6.60849e-05	1.36143e-05	0.000165654	-1.99243e-05
-0.1372	-5.0171e-05	2.50115e-05	0.000169184	-0.000105566
-0.137	-4.698e-05	3.96637e-05	0.000145679	-0.000162781
-0.1368	-4.47696e-05	5.8957e-05	8.95404e-05	-0.000180408
-0.1366	-3.4582e-05	7.54952e-05	1.62212e-05	-0.000157228
-0.1364	-1.77559e-05	7.78437e-05	-4.98966e-05	-0.000107459
-0.1362	7.25702e-08	6.15696e-05	-9.73929e-05	-6.00268e-05
-0.136	1.67096e-05	3.57599e-05	-0.000131815	-4.02e-05
-0.1358	3.25396e-05	1.67124e-05	-0.000159715	-4.86344e-05
-0.1356	4.61546e-05	1.34006e-05	-0.000176028	-6.26084e-05
-0.1354	5.57249e-05	1.93886e-05	-0.000169917	-6.13268e-05
-0.1352	6.244e-05	2.10651e-05	-0.000138963	-4.73097e-05
-0.135	6.64294e-05	1.36698e-05	-9.36332e-05	-3.89282e-05
-0.1348	6.03138e-05	6.09735e-06	-4.90525e-05	-4.61513e-05
-0.1346	3.52759e-05	1.00232e-05	-1.60603e-05	-6.09394e-05
-0.1344	-4.12902e-06	2.88378e-05	1.88588e-08	-6.82535e-05
-0.1342	-3.9177e-05	5.76807e-05	-1.92457e-06	-5.68624e-05
-0.134	-5.54874e-05	8.81733e-05	-1.53149e-05	-2.00259e-05
-0.1338	-5.68042e-05	0.000110059	-2.39226e-05	4.23968e-05
-0.1336	-5.68645e-05	0.000113232	-1.24347e-05	0.000114899
-0.1334	-6.29468e-05	9.42049e-05	1.80787e-05	0.00016401
-0.1332	-7.1407e-05	6.16286e-05	5.04544e-05	0.000154607
-0.133	-7.53775e-05	3.33099e-05	6.90822e-05	7.62501e-05
-0.1328	-7.19422e-05	2.5145e-05	7.35924e-05	-4.24421e-05
-0.1326	-6.18182e-05	4.00053e-05	7.45914e-05	-0.000146585
-0.1324	-4.50017e-05	6.54133e-05	7.93166e-05	-0.000188079
-0.1322	-2.07256e-05	8.29694e-05	8.27788e-05	-0.00015319
-0.132	5.271e-06	8.25754e-05	7.23619e-05	-6.36555e-05
-0.1318	1.61681e-05	6.85027e-05	4.13543e-05	4.46014e-05
-0.1316	-5.68972e-06	5.14643e-05	-2.24327e-06	0.00014183
-0.1314	-6.02667e-05	3.61296e-05	-4.16489e-05	0.000208809
-0.1312	-0.000124251	1.84004e-05	-6.52876e-05	0.000234146
-0.131	-0.000166085	-5.89551e-06	-7.19299e-05	0.000217627
-0.1308	-0.000166489	-3.26739e-05	-6.30777e-05	0.000173051
-0.1306	-0.000128228	-5.14234e-05	-3.66987e-05	0.000118982
-0.1304	-7.28811e-05	-5.52305e-05	8.6188e-06	6.65614e-05
-0.1302	-2.84673e-05	-4.84953e-05	6.66564e-05	2.07132e-05
-0.13	-1.27204e-05	-4.26751e-05	0.000122335	-1.10082e-05
-0.1298	-2.30905e-05	-4.3066e-05	0.000155979	-2.01629e-05
-0.1296	-4.34224e-05	-4.30408e-05	0.000151206	-9.23599e-06
-0.1294	-6.04071e-05	-3.39211e-05	0.000105038	4.4271e-06
-0.1292	-7.21482e-05	-1.55934e-05	3.31252e-05	1.76434e-07
-0.129	-8.27234e-05	7.12413e-06	-3.79837e-05	-3.09193e-05
-0.1288	-9.30156e-05	3.20821e-05	-8.70376e-05	-8.22127e-05
-0.1286	-9.83766e-05	5.60893e-05	-0.000108581	-0.000138553
-0.1284	-9.23191e-05	6.98581e-05	-0.000111718	-0.000182591
-0.1282	-6.99717e-05	6.69571e-05	-0.000111602	-0.000195927
-0.128	-3.04156e-05	5.40274e-05	-0.000117508	-0.000163705
-0.1278	1.9746e-05	4.25711e-05	-0.000122975	-8.70931e-05
-0.1276	6.54769e-05	3.36502e-05	-0.000109594	8.25505e-06
-0.1274	9.09525e-05	1.99442e-05	-6.62063e-05	8.19497e-05
-0.1272	9.09833e-05	1.39513e-06	-4.37269e-06	0.000103175
-0.127	7.45251e-05	-1.06686e-05	4.86261e-05	6.96733e-05
-0.1268	5.733e-05	-7.67333e-06	7.21637e-05	5.69597e-06
-0.1266	5.14854e-05	4.41669e-06	6.67804e-05	-5.71394e-05
-0.1264	5.89944e-05	1.17611e-05	5.0786e-05	-9.80579e-05
-0.1262	7.12727e-05	6.68722e-06	4.69169e-05	-0.000112244
-0.126	7.47837e-05	-9.22778e-06	6.7268e-05	-0.000106763
-0.1258	6.09901e-05	-3.15254e-05	0.000102076	-9.51722e-05
-0.1256	3.35421e-05	-5.55486e-05	0.000123361	-8.98049e-05
-0.1254	5.54408e-06	-7.31424e-05	0.000107415	-9.13748e-05
-0.1252	-1.11226e-05	-7.19235e-05	5.6998e-05	-8.82802e-05
-0.125	-1.49134e-05	-4.23639e-05	-8.28543e-07	-7.20525e-05
-0.1248	-1.49256e-05	1.18632e-05	-3.81795e-05	-4.80465e-05
-0.1246	-2.1889e-05	7.09352e-05	-4.53367e-05	-2.30504e-05
-0.1244	-3.65427e-05	0.000110174	-3.01305e-05	7.20973e-06
-0.1242	-4.77563e-05	0.00011835	-6.03392e-06	4.33693e-05
-0.124	-4.55091e-05	0.000104984	1.7115e-05	6.55977e-05
-0.1238	-3.40704e-05	8.81346e-05	3.51467e-05	5.2407e-05
-0.1236	-2.67943e-05	7.63839e-05	4.62799e-05	1.27082e-05
-0.1234	-2.85361e-05	6.4419e-05	4.65706e-05	-1.90613e-05
-0.1232	-2.98132e-05	4.31855e-05	3.01888e-05	-2.06678e-05
-0.123	-1.98144e-05	1.02898e-05	-4.12068e-06	-2.77055e-06
-0.1228	-1.79928e-07	-2.75675e-05	-4.92201e-05	9.631e-06
-0.1226	1.62217e-05	-5.76249e-05	-9.42751e-05	5.8105e-06
-0.1224	1.74611e-05	-6.79062e-05	-0.000130494	-6.87057e-06
-0.1222	2.21172e-06	-5.67565e-05	-0.000151633	-1.96144e-05
-0.122	-2.03227e-05	-3.63341e-05	-0.000153751	-2.99614e-05
-0.1218	-3.71209e-05	-2.3184e-05	-0.000136936	-3.37212e-05
-0.1216	-3.8163e-05	-2.48927e-05	-0.0001056	-2.1559e-05
-0.1214	-2.12351e-05	-3.6949e-05	-6.63084e-05	1.07487e-05
-0.1212	5.57086e-06	-5.01314e-05	-2.48316e-05	5.23338e-05
-0.121	2.78147e-05	-5.83024e-05	1.5577e-05	8.04619e-05
-0.1208	3.65928e-05	-6.02885e-05	5.18401e-05	7.81847e-05
-0.1206	3.82288e-05	-5.68713e-05	7.58587e-05	5.49054e-05
-0.1204	4.93708e-05	-4.74995e-05	7.4299e-05	4.5765e-05
-0.1202	8.06164e-05	-3.05088e-05	3.80458e-05	8.17589e-05
-0.12	0.00012519	-6.42822e-06	-2.66033e-05	0.00016013
-0.1198	0.000162731	1.92508e-05	-9.80683e-05	0.000245866
-0.1196	0.000173643	3.74096e-05	-0.000152563	0.000298131
-0.1194	0.000152982	4.09323e-05	-0.000178613	0.000295682
-0.1192	0.000113275	2.91154e-05	-0.00018204	0.000245368
-0.119	7.30948e-05	5.31477e-06	-0.000178817	0.000172574
-0.1188	4.26244e-05	-2.86353e-05	-0.000181304	0.000102804
-0.1186	2.062e-05	-7.18092e-05	-0.000188711	4.87742e-05
-0.1184	2.29635e-06	-0.000115672	-0.00018942	1.11983e-05
-0.1182	-1.24465e-05	-0.000139696	-0.000172694	-1.34776e-05
-0.118	-1.67704e-05	-0.0001236	-0.000139116	-3.1533e-05
-0.1178	-2.33258e-06	-6.8209e-05	-9.88612e-05	-5.44975e-05
-0.1176	3.04692e-05	-3.33773e-07	-5.94236e-05	-9.04941e-05
-0.1174	6.84593e-05	4.77513e-05	-1.96982e-05	-0.000129722
-0.1172	9.52555e-05	6.37157e-05	2.0109e-05	-0.00015097
-0.117	0.000104316	6.01848e-05	4.78181e-05	-0.000147634
-0.1168	9.98891e-05	5.74516e-05	4.64004e-05	-0.000135946
-0.1166	8.73675e-05	6.34056e-05	1.294e-05	-0.000134855
-0.1164	6.84942e-05	7.01676e-05	-3.32801e-05	-0.000151143
-0.1162	4.64168e-05	6.80994e-05	-6.36796e-05	-0.000185337
-0.116	2.83979e-05	5.83991e-05	-6.10504e-05	-0.000234458
-0.1158	1.88361e-05	4.89432e-05	-2.87079e-05	-0.000282186
-0.1156	1.36456e-05	4.16839e-05	1.73958e-05	-0.000301032
-0.1154	7.28949e-06	3.01554e-05	6.38354e-05	-0.000275898
-0.1152	3.9489e-06	9.27351e-06	0.000107233	-0.000220669
-0.115	1.49578e-05	-1.68362e-05	0.000146498	-0.00016467
-0.1148	4.23158e-05	-3.86955e-05	0.000170339	-0.000124902
-0.1146	7.03331e-05	-5.09903e-05	0.000160272	-9.47365e-05
-0.1144	8.00345e-05	-5.54907e-05	0.000110166	-5.6176e-05
-0.1142	6.93166e-05	-5.56515e-05	3.70852e-05	-2.56789e-07
-0.114	5.25395e-05	-5.3095e-05	-3.37323e-05	5.94258e-05
-0.1138	4.25573e-05	-5.09815e-05	-9.12763e-05	9.02606e-05
-0.1136	4.05687e-05	-5.56976e-05	-0.000138629	6.50958e-05
-0.1134	4.22972e-05	-7.02473e-05	-0.000173472	-1.07853e-05
-0.1132	4.54809e-05	-8.80727e-05	-0.000181735	-0.000101108
-0.113	4.86372e-05	-9.80902e-05	-0.000155971	-0.000169317
-0.1128	4.7906e-05	-9.51811e-05	-0.000111422	-0.000202786
-0.1126	3.93759e-05	-8.22072e-05	-7.61596e-05	-0.000207567
-0.1124	2.36053e-05	-6.30803e-05	-6.65805e-05	-0.000192741
-0.1122	6.13089e-06	-3.86625e-05	-7.38552e-05	-0.000168763
-0.112	-6.10037e-06	-9.91648e-06	-7.20353e-05	-0.000150349
-0.1118	-8.91284e-06	1.93836e-05	-3.95681e-05	-0.000145369
-0.1116	-3.67871e-06	4.57026e-05	2.32499e-05	-0.000142
-0.1114	3.34215e-06	6.91043e-05	9.45322e-05	-0.000117526
-0.1112	6.4541e-06	9.07796e-05	0.000147374	-6.23454e-05
-0.111	5.9626e-06	0.000109359	0.000167496	7.10024e-06
-0.1108	6.7131e-06	0.000123334	0.000156837	5.75129e-05
-0.1106	1.21241e-05	0.000134599	0.00012284	6.13455e-05
-0.1104	2.21222e-05	0.000143978	6.90861e-05	1.77679e-05
-0.1102	3.5666e-05	0.000144646	-7.34324e-07	-4.46376e-05
-0.11	5.17227e-05	0.000126233	-7.43802e-05	-9.10239e-05
-0.1098	6.76333e-05	8.63916e-05	-0.00013288	-0.000110548
-0.1096	7.93316e-05	3.48462e-05	-0.000159776	-0.00012115
-0.1094	8.43462e-05	-1.39593e-05	-0.000147511	-0.000143106
-0.1092	8.32308e-05	-4.90627e-05	-0.000101335	-0.000172566
-0.109	7.68209e-05	-6.41025e-05	-4.06785e-05	-0.000184359
-0.1088	6.31938e-05	-5.62003e-05	9.55551e-06	-0.000159493
-0.1086	3.95978e-05	-3.01159e-05	3.4589e-05	-0.000107777
-0.1084	7.23955e-06	-2.64139e-06	3.68009e-05	-6.12945e-05
-0.1082	-2.80353e-05	4.9482e-06	2.88736e-05	-4.49401e-05
-0.108	-5.95718e-05	-1.56386e-05	2.15095e-05	-5.60215e-05
-0.1078	-8.21589e-05	-5.10039e-05	1.44144e-05	-7.23941e-05
-0.1076	-9.12454e-05	-7.76479e-05	-2.47884e-06	-7.44489e-05
-0.1074	-8.40378e-05	-8.23364e-05	-3.52096e-05	-5.85664e-05
-0.1072	-6.42697e-05	-7.00624e-05	-7.36737e-05	-3.68631e-05
-0.107	-4.43687e-05	-5.33908e-05	-9.93926e-05	-2.63497e-05
-0.1068	-3.83358e-05	-3.80577e-05	-0.000104013	-3.45116e-05
-0.1066	-4.98365e-05	-2.14139e-05	-9.25217e-05	-5.6197e-05
-0.1064	-6.86295e-05	-2.10996e-06	-7.14704e-05	-8.50166e-05
-0.1062	-7.97714e-05	1.36394e-05	-4.4933e-05	-0.000120784
-0.106	-7.50295e-05	1.68084e-05	-2.05566e-05	-0.000162601
-0.1058	-5.58527e-05	4.7416e-06	-8.45007e-06	-0.000200872
-0.1056	-2.93637e-05	-1.56465e-05	-1.18547e-05	-0.000220829
-0.1054	-4.57428e-06	-3.3557e-05	-2.43892e-05	-0.000213766
-0.1052	9.00865e-06	-4.28583e-05	-3.7539e-05	-0.000184805
-0.105	4.04051e-06	-4.5734e-05	-4.91196e-05	-0.000148434
-0.1048	-1.854e-05	-4.86074e-05	-6.52282e-05	-0.000114231
-0.1046	-4.56372e-05	-5.32953e-05	-9.29227e-05	-7.85506e-05
-0.1044	-5.89266e-05	-5.15685e-05	-0.000127245	-3.33501e-05
-0.1042	-4.92053e-05	-3.23057e-05	-0.000147261	1.90545e-05
-0.104	-2.24107e-05	2.46587e-06	-0.000132386	6.64143e-05
-0.1038	9.39886e-06	3.29093e-05	-8.49722e-05	0.000103149
-0.1036	3.9457e-05	3.88667e-05	-3.21327e-05	0.000139282
-0.1034	6.68416e-05	1.99162e-05	-2.9384e-06	0.000185989
-0.1032	8.92125e-05	-7.02382e-06	-5.22986e-06	0.000234948
-0.103	9.90712e-05	-2.73958e-05	-2.29732e-05	0.000259376
-0.1028	8.84609e-05	-4.04312e-05	-3.16734e-05	0.000238454
-0.1026	5.73134e-05	-5.23122e-05	-1.62099e-05	0.000178455
-0.1024	1.65828e-05	-6.47851e-05	2.06045e-05	0.000106959
-0.1022	-1.78214e-05	-7.36102e-05	6.08553e-05	4.81791e-05
-0.102	-3.52407e-05	-7.40563e-05	8.2537e-05	8.90926e-06
-0.1018	-3.65276e-05	-6.24641e-05	7.41047e-05	-1.43632e-05
-0.1016	-3.21717e-05	-3.45093e-05	4.43289e-05	-2.64215e-05
-0.1014	-3.33676e-05	1.0001e-05	1.74654e-05	-3.4365e-05
-0.1012	-4.26984e-05	5.82514e-05	1.45075e-05	-4.52075e-05
-0.101	-5.32745e-05	8.68846e-05	3.72108e-05	-5.31874e-05
-0.1008	-5.70637e-05	7.92225e-05	7.04413e-05	-3.6785e-05
-0.1006	-5.17974e-05	3.98274e-05	9.71471e-05	1.98621e-05
-0.1004	-3.84803e-05	-8.93428e-06	0.000106646	0.000102815
-0.1002	-1.65022e-05	-4.24072e-05	9.2138e-05	0.00017515
-0.1	1.36481e-05	-4.57981e-05	5.23054e-05	0.0002119
-0.0998	4.53246e-05	-1.83131e-05	-9.94582e-07	0.000221881
-0.0996	6.93344e-05	2.7128e-05	-4.74714e-05	0.000230182
-0.0994	8.1821e-05	6.96999e-05	-7.70335e-05	0.000245413
-0.0992	8.42891e-05	9.30617e-05	-9.59777e-05	0.000251749
-0.099	7.7504e-05	9.46021e-05	-0.000110963	0.000229633
-0.0988	5.99613e-05	8.12762e-05	-0.000116442	0.000176342
-0.0986	3.19344e-05	5.88185e-05	-0.000103368	0.000106043
-0.0984	-2.20531e-06	2.9958e-05	-7.23343e-05	3.61564e-05
-0.0982	-3.59122e-05	1.97189e-06	-3.32189e-05	-2.13976e-05
-0.098	-6.29585e-05	-1.1999e-05	2.02897e-06	-5.82145e-05
-0.0978	-7.81707e-05	-4.8344e-06	2.39676e-05	-6.90864e-05
-0.0976	-7.84418e-05	1.3421e-05	2.99371e-05	-5.96544e-05
-0.0974	-6.57376e-05	2.23912e-05	2.60728e-05	-4.76746e-05
-0.0972	-4.83641e-05	1.28166e-05	2.01116e-05	-5.0219e-05
-0.097	-3.56254e-05	-7.93756e-07	1.18461e-05	-7.30024e-05
-0.0968	-2.97027e-05	6.49607e-06	-3.6056e-06	-0.000112419
-0.0966	-2.51032e-05	4.25787e-05	-2.19324e-05	-0.000158811
-0.0964	-1.75319e-05	8.76327e-05	-2.55453e-05	-0.000193532
-0.0962	-1.07015e-05	0.000112964	1.20971e-06	-0.000190925
-0.096	-1.19188e-05	0.000106189	5.4881e-05	-0.00013556
-0.0958	-2.31514e-05	7.54575e-05	0.000115896	-4.31821e-05
-0.0956	-3.98469e-05	3.71794e-05	0.000168379	4.26388e-05
-0.0954	-5.7494e-05	7.82457e-06	0.000211914	8.58463e-05
-0.0952	-7.59917e-05	1.26207e-06	0.000251507	8.92124e-05
-0.095	-9.73362e-05	2.11395e-05	0.000281075	8.4641e-05
-0.0948	-0.000121185	5.36806e-05	0.000283346	9.80674e-05
-0.0946	-0.000143031	7.55704e-05	0.000245059	0.000132092
-0.0944	-0.000155077	7.39584e-05	0.000167549	0.000175843
-0.0942	-0.000149098	5.77385e-05	6.51162e-05	0.000217813
-0.094	-0.000122023	4.72993e-05	-4.03346e-05	0.000248117
-0.0938	-8.15323e-05	5.39729e-05	-0.000124736	0.000259746
-0.0936	-4.38165e-05	7.1354e-05	-0.000169734	0.000254721
-0.0934	-2.1139e-05	8.5446e-05	-0.000169671	0.000243584
-0.0932	-1.13642e-05	8.87213e-05	-0.000132404	0.000232314
-0.093	-3.26201e-06	8.24534e-05	-7.50862e-05	0.000214975
-0.0928	7.94345e-06	6.95549e-05	-1.89902e-05	0.00018728
-0.0926	1.44304e-05	5.0027e-05	1.68659e-05	0.000161549
-0.0924	5.90709e-06	2.36333e-05	2.4763e-05	0.000155834
-0.0922	-1.79109e-05	-5.66106e-06	1.30447e-05	0.000169519
-0.092	-4.66615e-05	-3.02636e-05	-3.66162e-06	0.000182112
-0.0918	-6.82072e-05	-4.50401e-05	-2.10702e-05	0.000179334
-0.0916	-7.5505e-05	-5.183e-05	-4.52709e-05	0.000171007
-0.0914	-6.68267e-05	-5.58848e-05	-7.3937e-05	0.000177084
-0.0912	-4.37577e-05	-5.86112e-05	-8.93886e-05	0.000200105
-0.091	-1.07504e-05	-5.67618e-05	-8.01808e-05	0.000216539
-0.0908	2.45148e-05	-4.79988e-05	-6.03262e-05	0.000195276
-0.0906	5.16683e-05	-3.29991e-05	-5.31791e-05	0.000124607
-0.0904	6.05547e-05	-1.15932e-05	-6.13737e-05	2.52134e-05
-0.0902	4.67533e-05	1.83126e-05	-6.71382e-05	-6.11422e-05
-0.09	1.621e-05	5.42687e-05	-5.87766e-05	-0.000101258
-0.0898	-1.57742e-05	8.39214e-05	-4.11826e-05	-9.50451e-05
-0.0896	-3.22257e-05	9.16056e-05	-2.17149e-05	-7.11572e-05
-0.0894	-2.49371e-05	7.28954e-05	-1.67988e-06	-5.94721e-05
-0.0892	7.97578e-08	4.04999e-05	1.6346e-05	-7.00119e-05
-0.089	2.82908e-05	1.32739e-05	2.6059e-05	-9.15962e-05
-0.0888	4.93708e-05	-1.97653e-07	2.74796e-05	-0.000100333
-0.0886	6.42041e-05	-5.84759e-06	3.21655e-05	-7.34148e-05
-0.0884	7.93427e-05	-1.29225e-05	5.29953e-05	-7.84901e-06
-0.0882	9.68296e-05	-2.10013e-05	9.04045e-05	7.26139e-05
-0.088	0.000112063	-1.93755e-05	0.000130521	0.000136022
-0.0878	0.000120936	1.23925e-06	0.000155383	0.000167721
-0.0876	0.000125554	3.66501e-05	0.000154329	0.000174548
-0.0874	0.000130994	6.87779e-05	0.000128296	0.000168584
-0.0872	0.000137467	7.91119e-05	8.71832e-05	0.000153672
-0.087	0.000137568	6.47286e-05	4.49057e-05	0.000126093
-0.0868	0.000122819	4.01708e-05	1.40049e-05	8.07142e-05
-0.0866	9.343e-05	2.29551e-05	-5.16541e-07	1.54168e-05
-0.0864	6.00962e-05	2.02944e-05	-2.86589e-06	-6.20991e-05
-0.0862	3.4571e-05	2.97822e-05	1.76856e-06	-0.000128997
-0.086	1.93005e-05	4.56841e-05	1.55961e-05	-0.000158941
-0.0858	7.7493e-06	6.10668e-05	4.23988e-05	-0.000146261
-0.0856	-6.60919e-06	6.96532e-05	7.55601e-05	-0.000112219
-0.0854	-2.42623e-05	6.9714e-05	0.000100766	-8.18341e-05
-0.0852	-4.17657e-05	6.28795e-05	0.000111828	-5.9966e-05
-0.085	-5.62352e-05	4.68376e-05	0.000117714	-3.51084e-05
-0.0848	-6.55315e-05	1.29742e-05	0.000131486	-1.72937e-06
-0.0846	-6.54267e-05	-4.36878e-05	0.00015436	2.95119e-05
-0.0844	-5.06294e-05	-0.000111899	0.000173102	4.63219e-05
-0.0842	-2.11227e-05	-0.000166021	0.000174613	5.32451e-05
-0.084	1.42932e-05	-0.000184298	0.000160108	6.5105e-05
-0.0838	4.30175e-05	-0.000165927	0.000139917	8.05284e-05
-0.0836	5.61407e-05	-0.000130651	0.000117217	7.53799e-05
-0.0834	5.03246e-05	-0.000102539	8.50036e-05	3.32737e-05
-0.0832	2.57547e-05	-9.2508e-05	3.94264e-05	-2.68204e-05
-0.083	-1.3565e-05	-9.40724e-05	-1.00361e-05	-6.84276e-05
-0.0828	-5.70268e-05	-9.56643e-05	-4.52925e-05	-7.81023e-05
-0.0826	-8.81171e-05	-9.52364e-05	-5.23552e-05	-7.12514e-05
-0.0824	-9.27564e-05	-9.83477e-05	-3.01824e-05	-5.88892e-05
-0.0822	-7.11545e-05	-0.000102858	9.93131e-06	-2.95272e-05
-0.082	-4.12615e-05	-9.43685e-05	5.20376e-05	2.66537e-05
-0.0818	-2.5196e-05	-6.2271e-05	8.3907e-05	9.01879e-05
-0.0816	-2.83358e-05	-1.63211e-05	0.000100598	0.000123348
-0.0814	-3.48124e-05	1.71906e-05	0.000101508	0.000106234
-0.0812	-2.71902e-05	1.55911e-05	8.57489e-05	5.34698e-05
-0.081	-6.81738e-06	-2.27005e-05	5.32413e-05	-5.1329e-06
-0.0808	9.65089e-06	-7.69964e-05	9.18573e-06	-5.28703e-05
-0.0806	9.77422e-06	-0.0001192	-3.76845e-05	-9.0617e-05
-0.0804	-4.43742e-06	-0.000131549	-8.16463e-05	-0.000120026
-0.0802	-2.31826e-05	-0.000112583	-0.000120191	-0.000133974
-0.08	-3.86887e-05	-7.01029e-05	-0.000147686	-0.000124756
-0.0798	-4.65865e-05	-1.28841e-05	-0.000154365	-9.23789e-05
-0.0796	-4.29385e-05	4.97989e-05	-0.00013523	-4.11108e-05
-0.0794	-2.61853e-05	0.000104604	-9.97789e-05	2.48901e-05
-0.0792	-2.2665e-06	0.000135883	-7.1381e-05	9.62875e-05
-0.079	1.68011e-05	0.000135074	-7.23406e-05	0.000151834
-0.0788	2.17606e-05	0.000110114	-0.000102837	0.000165987
-0.0786	1.22796e-05	8.40716e-05	-0.000134104	0.000130571
-0.0784	-5.27021e-06	7.92903e-05	-0.000129085	6.6041e-05
-0.0782	-2.29231e-05	9.86474e-05	-7.45032e-05	2.71664e-06
-0.078	-3.30679e-05	0.00012341	6.52743e-06	-4.7299e-05
-0.0778	-2.9545e-05	0.000131831	7.23095e-05	-9.02107e-05
-0.0776	-1.17471e-05	0.000119117	9.46534e-05	-0.000127059
-0.0774	1.25306e-05	9.90894e-05	7.84809e-05	-0.000146117
-0.0772	3.17037e-05	8.95545e-05	5.21184e-05	-0.000142812
-0.077	3.85778e-05	9.74289e-05	3.96474e-05	-0.000135148
-0.0768	3.31183e-05	0.000114312	4.3861e-05	-0.000146744
-0.0766	1.94436e-05	0.000122996	5.06535e-05	-0.000173165
-0.0764	3.27602e-06	0.00011018	4.40563e-05	-0.000175784
-0.0762	-8.33585e-06	7.72237e-05	2.11286e-05	-0.000120243
-0.076	-7.77585e-06	3.99278e-05	-2.61233e-06	-1.80513e-05
-0.0758	1.01225e-05	1.63898e-05	-5.2844e-06	7.97946e-05
-0.0756	4.33021e-05	1.38236e-05	2.0803e-05	0.000129315
-0.0754	8.04352e-05	2.67749e-05	6.1484e-05	0.000126941
-0.0752	0.000107548	4.67704e-05	9.26724e-05	0.000100797
-0.075	0.00011917	7.06943e-05	9.77945e-05	7.79574e-05
-0.0748	0.000120944	9.76166e-05	7.53723e-05	6.15806e-05
-0.0746	0.000121353	0.000119352	3.50892e-05	3.80479e-05
-0.0744	0.000124078	0.000119927	-9.77553e-06	4.40488e-06
-0.0742	0.000126966	9.02026e-05	-4.8005e-05	-1.94596e-05
-0.074	0.000123764	4.41136e-05	-7.38006e-05	-1.26086e-05
-0.0738	0.000107631	1.48704e-05	-8.66167e-05	2.08317e-05
-0.0736	7.73209e-05	2.76764e-05	-8.65711e-05	5.79744e-05
-0.0734	4.05364e-05	7.41134e-05	-7.16368e-05	8.39827e-05
-0.0732	9.2222e-06	0.000116316	-4.26591e-05	0.000100039
-0.073	-8.62462e-06	0.000118626	-8.78136e-06	0.000106875
-0.0728	-1.21732e-05	7.63034e-05	1.79015e-05	9.54463e-05
-0.0726	-4.81658e-06	1.63203e-05	3.3214e-05	6.10269e-05
-0.0724	9.18457e-06	-2.6188e-05	4.29913e-05	1.80902e-05
-0.0722	2.49511e-05	-3.18621e-05	5.56484e-05	-8.77771e-06
-0.072	3.68212e-05	-3.25207e-06	7.52816e-05	-7.5213e-06
-0.0718	4.06111e-05	4.39353e-05	9.84794e-05	1.447e-05
-0.0716	3.61306e-05	9.10969e-05	0.000113221	4.45849e-05
-0.0714	2.67298e-05	0.000122943	0.000103236	7.70056e-05
-0.0712	1.66107e-05	0.000131829	6.01753e-05	0.000108721
-0.071	8.58754e-06	0.000119725	-3.5443e-06	0.000133598
-0.0708	2.97472e-06	9.53428e-05	-5.52495e-05	0.000146305
-0.0706	-2.64508e-06	6.82916e-05	-6.47931e-05	0.000145236
-0.0704	-1.14571e-05	4.49271e-05	-3.38626e-05	0.000127403
-0.0702	-2.34504e-05	2.77585e-05	3.45683e-06	8.84978e-05
-0.07	-3.37326e-05	1.67392e-05	1.60596e-05	3.37117e-05
-0.0698	-3.54791e-05	1.01836e-05	5.67206e-06	-1.69886e-05
-0.0696	-2.42631e-05	5.58019e-06	-3.68728e-06	-3.97526e-05
-0.0694	-8.78541e-07	1.96565e-06	2.78306e-06	-2.38092e-05
-0.0692	2.76737e-05	2.21785e-06	1.71942e-05	1.90014e-05
-0.069	5.06205e-05	1.08618e-05	1.95636e-05	5.79957e-05
-0.0688	5.93749e-05	2.7665e-05	-6.15895e-06	6.15005e-05
-0.0686	5.17598e-05	4.4778e-05	-6.00395e-05	2.03326e-05
-0.0684	3.04848e-05	5.32307e-05	-0.000120257	-4.26452e-05
-0.0682	-2.40402e-07	5.22208e-05	-0.000152834	-8.9991e-05
-0.068	-3.4317e-05	4.91449e-05	-0.000137255	-9.98422e-05
-0.0678	-6.1476e-05	5.01093e-05	-8.36106e-05	-7.75543e-05
-0.0676	-7.03103e-05	5.32382e-05	-2.06217e-05	-3.99281e-05
-0.0674	-5.76782e-05	5.2848e-05	3.05651e-05	2.69825e-06
-0.0672	-3.3999e-05	4.84188e-05	6.65453e-05	4.46327e-05
-0.067	-1.50639e-05	4.64816e-05	9.14897e-05	7.35665e-05
-0.0668	-8.31055e-06	5.29741e-05	0.000106776	7.17558e-05
-0.0666	-9.36185e-06	6.59779e-05	0.000111173	3.12301e-05
-0.0664	-9.70109e-06	7.74186e-05	0.000104311	-3.57158e-05
-0.0662	-4.55791e-06	8.03197e-05	8.76738e-05	-0.000103807
-0.066	3.80489e-06	7.32566e-05	6.51602e-05	-0.000149964
-0.0658	7.22474e-06	5.98289e-05	4.26259e-05	-0.000159447
-0.0656	-1.37792e-06	4.52368e-05	2.31323e-05	-0.000125429
-0.0654	-1.88549e-05	3.138e-05	2.41369e-06	-5.54949e-05
-0.0652	-3.07961e-05	1.57007e-05	-2.57269e-05	2.12871e-05
-0.065	-2.28607e-05	-1.29168e-06	-5.73464e-05	6.7045e-05
-0.0648	4.87255e-06	-1.00757e-05	-7.75414e-05	6.42544e-05
-0.0646	3.51491e-05	-1.62442e-06	-7.49733e-05	3.20863e-05
-0.0644	4.65542e-05	1.83416e-05	-5.1797e-05	1.32034e-05
-0.0642	3.03739e-05	3.24053e-05	-1.8796e-05	4.24689e-05
-0.064	-3.70869e-06	2.83816e-05	1.03159e-05	0.00011836
-0.0638	-3.5928e-05	8.24704e-06	1.97801e-05	0.000197282
-0.0636	-5.03608e-05	-1.72091e-05	-7.93967e-07	0.000224767
-0.0634	-4.44664e-05	-3.70839e-05	-4.48148e-05	0.000184607
-0.0632	-2.86289e-05	-4.52505e-05	-8.9661e-05	0.000113493
-0.063	-1.71237e-05	-4.19393e-05	-0.000112219	5.9587e-05
-0.0628	-1.79968e-05	-3.21637e-05	-0.000104267	3.48318e-05
-0.0626	-2.89514e-05	-2.16736e-05	-7.60603e-05	1.66228e-05
-0.0624	-4.02323e-05	-1.44293e-05	-4.80637e-05	-1.45162e-05
-0.0622	-4.10194e-05	-1.30653e-05	-3.84926e-05	-5.24548e-05
-0.062	-2.60407e-05	-1.88347e-05	-5.35747e-05	-7.64737e-05
-0.0618	6.0715e-07	-2.99963e-05	-8.295e-05	-7.54219e-05
-0.0616	2.80067e-05	-4.23584e-05	-0.000103341	-5.96232e-05
-0.0614	4.64209e-05	-5.33243e-05	-9.24483e-05	-4.99039e-05
-0.0612	5.2596e-05	-6.55441e-05	-4.51331e-05	-5.5608e-05
-0.061	4.65754e-05	-8.54036e-05	2.18943e-05	-6.67361e-05
-0.0608	2.6479e-05	-0.000115664	8.26171e-05	-6.87887e-05
-0.0606	-8.41023e-06	-0.000148125	0.000121429	-6.07033e-05
-0.0604	-4.92683e-05	-0.000164674	0.000141103	-5.44893e-05
-0.0602	-7.81227e-05	-0.000148274	0.000151805	-5.87733e-05
-0.06	-8.04726e-05	-9.59605e-05	0.00015638	-6.57015e-05
-0.0598	-5.61712e-05	-2.33568e-05	0.000149568	-5.63405e-05
-0.0596	-1.69331e-05	4.37462e-05	0.000128032	-2.07827e-05
-0.0594	2.36512e-05	8.4436e-05	9.55258e-05	2.8598e-05
-0.0592	5.51196e-05	9.16805e-05	5.81671e-05	6.73539e-05
-0.059	6.86485e-05	7.00154e-05	1.92937e-05	8.12302e-05
-0.0588	5.75551e-05	2.91479e-05	-1.80862e-05	7.50706e-05
-0.0586	2.34115e-05	-1.93058e-05	-4.75357e-05	6.32101e-05
-0.0584	-2.03857e-05	-6.33377e-05	-6.42125e-05	5.66361e-05
-0.0582	-5.61432e-05	-9.32391e-05	-7.1917e-05	5.62291e-05
-0.058	-7.45862e-05	-0.000104592	-7.70714e-05	5.32228e-05
-0.0578	-7.81236e-05	-9.98844e-05	-7.59471e-05	3.99509e-05
-0.0576	-7.23157e-05	-8.73882e-05	-5.74137e-05	2.28993e-05
-0.0574	-5.8928e-05	-7.60082e-05	-2.07385e-05	1.80846e-05
-0.0572	-3.95847e-05	-6.7974e-05	1.84995e-05	2.97453e-05
-0.057	-2.21739e-05	-5.58596e-05	4.48718e-05	4.01138e-05
-0.0568	-1.7756e-05	-2.95962e-05	5.85492e-05	2.52632e-05
-0.0566	-2.96405e-05	1.09024e-05	7.01731e-05	-1.97133e-05
-0.0564	-4.8547e-05	5.1421e-05	8.65509e-05	-7.18049e-05
-0.0562	-6.02516e-05	7.40159e-05	0.000105853	-9.772e-05
-0.056	-5.60531e-05	7.06599e-05	0.000122373	-8.43135e-05
-0.0558	-3.60176e-05	4.57583e-05	0.000130738	-5.11854e-05
-0.0556	-6.87032e-06	9.96996e-06	0.000126311	-2.85954e-05
-0.0554	2.12148e-05	-2.45023e-05	0.000106449	-2.55257e-05
-0.0552	3.95763e-05	-4.63261e-05	7.51645e-05	-2.91277e-05
-0.055	4.54197e-05	-4.90564e-05	4.46491e-05	-3.23337e-05
-0.0548	4.03361e-05	-3.42843e-05	2.78204e-05	-4.11447e-05
-0.0546	2.59033e-05	-9.47686e-06	2.99059e-05	-4.83739e-05
-0.0544	3.60788e-06	1.7708e-05	4.95428e-05	-2.61739e-05
-0.0542	-2.28096e-05	4.29485e-05	8.34942e-05	3.56217e-05
-0.054	-4.88127e-05	6.39972e-05	0.000124477	0.000101578
-0.0538	-7.17614e-05	7.77479e-05	0.000157949	0.000122894
-0.0536	-8.92755e-05	8.06386e-05	0.000168936	8.91721e-05
-0.0534	-9.69933e-05	7.28154e-05	0.000153883	3.44456e-05
-0.0532	-9.1868e-05	6.0574e-05	0.000123006	5.78382e-07
-0.053	-7.65037e-05	5.20131e-05	8.96677e-05	5.2547e-06
-0.0528	-5.64875e-05	4.91349e-05	5.89179e-05	3.58157e-05
-0.0526	-3.44852e-05	4.63661e-05	2.7602e-05	6.09573e-05
-0.0524	-1.06493e-05	3.85179e-05	-6.80846e-06	5.18062e-05
-0.0522	1.24242e-05	2.76957e-05	-4.04156e-05	7.78941e-07
-0.052	2.94836e-05	1.9932e-05	-6.47602e-05	-7.86672e-05
-0.0518	3.77976e-05	1.70253e-05	-7.41634e-05	-0.000167816
-0.0516	4.01253e-05	1.40598e-05	-7.40005e-05	-0.000249602
-0.0514	4.22227e-05	4.15802e-06	-8.02511e-05	-0.000302429
-0.0512	4.91874e-05	-1.45041e-05	-0.000105639	-0.000304088
-0.051	6.40293e-05	-3.46633e-05	-0.000145233	-0.000251544
-0.0508	8.61453e-05	-4.41583e-05	-0.000177558	-0.000170824
-0.0506	0.000109241	-3.75703e-05	-0.00018016	-0.000100944
-0.0504	0.000123977	-2.22168e-05	-0.00014568	-6.8212e-05
-0.0502	0.000125601	-8.3262e-06	-8.58689e-05	-7.36084e-05
-0.05	0.000117849	3.98393e-06	-2.03956e-05	-9.76177e-05
-0.0498	0.000108256	2.11966e-05	3.89597e-05	-0.000115389
-0.0496	0.000100296	4.19556e-05	9.20772e-05	-0.000114271
-0.0494	9.0098e-05	5.50076e-05	0.000139074	-0.000101951
-0.0492	7.06848e-05	5.30554e-05	0.000169959	-9.59191e-05
-0.049	4.01329e-05	4.18203e-05	0.000170917	-0.000104561
-0.0488	6.18185e-06	3.21909e-05	0.000140525	-0.000121733
-0.0486	-1.72046e-05	2.7548e-05	9.48371e-05	-0.000137755
-0.0484	-1.86526e-05	2.32803e-05	5.48438e-05	-0.000147184
-0.0482	3.59528e-06	1.8417e-05	3.14819e-05	-0.000142754
-0.048	4.12685e-05	2.23554e-05	2.15755e-05	-0.00011021
-0.0478	8.04289e-05	4.4261e-05	1.32463e-05	-3.93123e-05
-0.0476	0.0001067	7.68961e-05	-4.65782e-06	5.83413e-05
-0.0474	0.000111052	9.80212e-05	-3.29359e-05	0.000146106
-0.0472	9.50587e-05	9.10686e-05	-5.95438e-05	0.000181136
-0.047	7.04884e-05	6.10665e-05	-6.9616e-05	0.000143743
-0.0468	5.16993e-05	2.71618e-05	-5.95711e-05	5.55523e-05
-0.0466	4.70947e-05	1.16983e-06	-3.96157e-05	-3.19733e-05
-0.0464	5.57367e-05	-2.22493e-05	-2.27285e-05	-7.36424e-05
-0.0462	6.8964e-05	-5.28913e-05	-1.54717e-05	-5.99164e-05
-0.046	7.44583e-05	-8.77674e-05	-2.07588e-05	-1.37343e-05
-0.0458	6.26648e-05	-0.000111888	-4.2804e-05	3.53637e-05
-0.0456	3.46285e-05	-0.000112794	-8.21047e-05	6.96449e-05
-0.0454	3.99002e-06	-8.84514e-05	-0.000127048	8.32682e-05
-0.0452	-1.34659e-05	-4.44603e-05	-0.000157607	7.8414e-05
-0.045	-1.42912e-05	8.67995e-06	-0.000161665	6.54308e-05
-0.0448	-8.14985e-06	5.62821e-05	-0.000146691	5.77091e-05
-0.0446	-3.50624e-06	8.46956e-05	-0.000132009	6.14733e-05
-0.0444	1.98244e-06	8.99185e-05	-0.000128953	7.54349e-05
-0.0442	1.36274e-05	8.01815e-05	-0.000131566	9.85264e-05
-0.044	2.66259e-05	6.76664e-05	-0.000127256	0.000127415
-0.0438	2.65179e-05	5.62112e-05	-0.000112397	0.000148044
-0.0436	3.97719e-06	3.75978e-05	-9.50483e-05	0.000144395
-0.0434	-3.24232e-05	1.52789e-06	-8.44796e-05	0.000119414
-0.0432	-6.00368e-05	-5.01198e-05	-8.05055e-05	9.597e-05
-0.043	-6.06253e-05	-9.97325e-05	-7.35827e-05	9.17865e-05
-0.0428	-3.61076e-05	-0.000125321	-5.38877e-05	0.000100158
-0.0426	-5.39678e-06	-0.000115982	-1.81748e-05	9.85665e-05
-0.0424	1.41215e-05	-7.86445e-05	3.03166e-05	7.02204e-05
-0.0422	2.00452e-05	-3.34381e-05	8.25662e-05	1.32491e-05
-0.042	2.09528e-05	-2.36105e-06	0.000123149	-6.5889e-05
-0.0418	2.39002e-05	2.87206e-06	0.000135379	-0.000159244
-0.0416	2.82024e-05	-1.34174e-05	0.000112585	-0.000254404
-0.0414	2.9078e-05	-3.58212e-05	6.50853e-05	-0.000329612
-0.0412	2.51812e-05	-4.85334e-05	1.4894e-05	-0.00035992
-0.041	2.16419e-05	-4.3411e-05	-1.97159e-05	-0.000333345
-0.0408	2.39349e-05	-2.2228e-05	-3.7538e-05	-0.00026131
-0.0406	2.93226e-05	6.50683e-06	-5.02794e-05	-0.000170763
-0.0404	2.8658e-05	3.44498e-05	-6.30749e-05	-8.5167e-05
-0.0402	1.80314e-05	5.83569e-05	-6.42593e-05	-1.46633e-05
-0.04	4.67262e-06	7.69337e-05	-3.98277e-05	3.73558e-05
-0.0398	-5.89402e-07	8.35834e-05	5.30744e-06	6.60235e-05
-0.0396	6.73168e-06	6.80336e-05	4.73575e-05	6.90579e-05
-0.0394	2.40007e-05	2.89664e-05	6.53643e-05	5.5808e-05
-0.0392	4.59325e-05	-1.90985e-05	5.80038e-05	4.5543e-05
-0.039	6.54989e-05	-5.58051e-05	3.81755e-05	5.52816e-05
-0.0388	7.35218e-05	-6.99706e-05	1.66526e-05	8.94806e-05
-0.0386	6.41432e-05	-6.49451e-05	-5.22672e-06	0.000135737
-0.0384	4.227e-05	-5.45557e-05	-2.9948e-05	0.00016729
-0.0382	2.12864e-05	-5.36943e-05	-5.6436e-05	0.00015962
-0.038	1.06673e-05	-6.64628e-05	-7.90651e-05	0.000114564
-0.0378	8.12162e-06	-8.20914e-05	-8.94382e-05	6.42908e-05
-0.0376	5.72573e-06	-8.57806e-05	-7.71699e-05	4.50107e-05
-0.0374	8.79835e-07	-7.23319e-05	-3.54574e-05	6.88555e-05
-0.0372	-1.46908e-06	-4.63706e-05	2.79529e-05	0.000122661
-0.037	5.30097e-06	-1.38602e-05	8.96896e-05	0.000185938
-0.0368	2.48103e-05	1.95025e-05	0.000127518	0.000242173
-0.0366	5.5896e-05	4.39498e-05	0.000137421	0.000277144
-0.0364	9.00407e-05	4.91818e-05	0.000132051	0.000279392
-0.0362	0.000111795	3.56955e-05	0.000125159	0.000249765
-0.036	0.000108396	1.78852e-05	0.000119094	0.000205223
-0.0358	8.18125e-05	1.25973e-05	0.000105856	0.000164696
-0.0356	4.89759e-05	2.58048e-05	7.93057e-05	0.000133011
-0.0354	2.86421e-05	4.97876e-05	4.36703e-05	0.000105627
-0.0352	2.788e-05	7.04125e-05	6.97332e-06	8.37923e-05
-0.035	3.9269e-05	7.82364e-05	-2.98295e-05	7.17137e-05
-0.0348	4.89185e-05	7.56557e-05	-6.92354e-05	6.00654e-05
-0.0346	4.75694e-05	7.31114e-05	-0.000102474	2.7582e-05
-0.0344	3.50341e-05	7.76325e-05	-0.000106189	-3.46095e-05
-0.0342	1.47761e-05	8.57174e-05	-6.02183e-05	-0.000107329
-0.034	-1.25694e-05	8.60695e-05	3.13337e-05	-0.000156795
-0.0338	-4.66026e-05	6.78634e-05	0.00013782	-0.000162727
-0.0336	-7.92454e-05	2.88958e-05	0.000217671	-0.000134019
-0.0334	-9.45591e-05	-2.10236e-05	0.000237121	-9.74173e-05
-0.0332	-8.0525e-05	-6.46521e-05	0.000185617	-6.88817e-05
-0.033	-4.14478e-05	-8.66763e-05	8.43463e-05	-3.81661e-05
-0.0328	3.53756e-06	-8.07102e-05	-2.28965e-05	1.4017e-05
-0.0326	3.51025e-05	-5.21567e-05	-9.78842e-05	8.65496e-05
-0.0324	4.53454e-05	-1.80033e-05	-0.0001329	0.000151701
-0.0322	3.68766e-05	6.55881e-07	-0.000146602	0.000176937
-0.032	1.64212e-05	-6.44086e-06	-0.000154348	0.000148494
-0.0318	-9.0479e-06	-3.04739e-05	-0.000147411	7.78045e-05
-0.0316	-3.3506e-05	-5.32276e-05	-0.000106115	-5.5537e-06
-0.0314	-5.15767e-05	-6.36295e-05	-2.86797e-05	-6.75753e-05
-0.0312	-5.90053e-05	-6.22586e-05	6.17789e-05	-8.79921e-05
-0.031	-5.69474e-05	-5.2824e-05	0.000137019	-7.2259e-05
-0.0308	-5.48005e-05	-3.52424e-05	0.000179869	-4.43559e-05
-0.0306	-6.3037e-05	-8.83941e-06	0.000180523	-2.62147e-05
-0.0304	-8.21312e-05	2.06208e-05	0.000132849	-2.37886e-05
-0.0302	-0.000102576	4.03966e-05	4.78084e-05	-2.88543e-05
-0.03	-0.000115207	3.93766e-05	-3.69276e-05	-2.78076e-05
-0.0298	-0.000116645	1.88173e-05	-7.90289e-05	-8.06443e-06
-0.0296	-0.000105712	-6.37964e-06	-6.85927e-05	3.65936e-05
-0.0294	-8.14834e-05	-1.94913e-05	-3.49094e-05	0.00010017
-0.0292	-4.73216e-05	-1.44655e-05	-1.32814e-05	0.000165302
-0.029	-1.28516e-05	3.65594e-06	-1.21728e-05	0.00021407
-0.0288	1.09715e-05	2.57244e-05	-1.55534e-05	0.00023739
-0.0286	1.81757e-05	4.33493e-05	-8.67846e-06	0.00023281
-0.0284	9.43014e-06	5.20044e-05	6.20108e-06	0.000198666
-0.0282	-9.88853e-06	5.25975e-05	1.56655e-05	0.000137285
-0.028	-3.17373e-05	4.77861e-05	9.48859e-06	6.2232e-05
-0.0278	-4.79735e-05	3.70111e-05	-9.49179e-06	-5.76088e-06
-0.0276	-5.49237e-05	1.83203e-05	-2.53209e-05	-5.4338e-05
-0.0274	-5.63929e-05	-4.86319e-06	-2.05729e-05	-8.76353e-05
-0.0272	-5.9923e-05	-2.23978e-05	7.71579e-06	-0.000114653
-0.027	-6.85413e-05	-2.61709e-05	4.44086e-05	-0.000131853
-0.0268	-7.68218e-05	-1.91956e-05	6.98296e-05	-0.000123796
-0.0266	-7.59993e-05	-1.23151e-05	7.40237e-05	-8.30479e-05
-0.0264	-6.3044e-05	-1.28766e-05	5.74266e-05	-2.54817e-05
-0.0262	-4.4446e-05	-2.09608e-05	2.46903e-05	1.76962e-05
-0.026	-3.11791e-05	-3.46461e-05	-1.70211e-05	2.4273e-05
-0.0258	-2.9886e-05	-5.26976e-05	-5.70702e-05	-9.16712e-07
-0.0256	-3.75781e-05	-7.26248e-05	-8.27973e-05	-3.16126e-05
-0.0254	-4.38086e-05	-9.1361e-05	-8.20177e-05	-4.54916e-05
-0.0252	-3.97967e-05	-0.000107875	-4.69665e-05	-4.43055e-05
-0.025	-2.77552e-05	-0.00012128	1.81848e-05	-4.92219e-05
-0.0248	-2.06391e-05	-0.000126422	9.39725e-05	-7.92538e-05
-0.0246	-3.13654e-05	-0.000115033	0.000155434	-0.000133637
-0.0244	-6.19234e-05	-8.33293e-05	0.000186205	-0.000189361
-0.0242	-0.000100794	-3.79774e-05	0.000181799	-0.000213758
-0.024	-0.00012875	6.29807e-06	0.000145258	-0.000184625
-0.0238	-0.000130532	3.59638e-05	8.6651e-05	-0.000105434
-0.0236	-0.000106214	4.75244e-05	2.2434e-05	-5.73092e-06
-0.0234	-7.15612e-05	4.86644e-05	-3.35549e-05	7.53109e-05
-0.0232	-4.58181e-05	4.93647e-05	-7.78223e-05	0.000113047
-0.023	-3.95052e-05	5.04059e-05	-0.000111281	0.000109753
-0.0228	-5.13829e-05	4.26281e-05	-0.000129479	8.37025e-05
-0.0226	-7.14303e-05	1.971e-05	-0.000125256	4.87191e-05
-0.0224	-8.60316e-05	-1.05524e-05	-9.89013e-05	6.97685e-06
-0.0222	-8.52913e-05	-3.03213e-05	-6.09262e-05	-4.19062e-05
-0.022	-6.8903e-05	-2.55094e-05	-2.63859e-05	-9.10656e-05
-0.0218	-4.53592e-05	5.4934e-06	-7.63972e-06	-0.000127199
-0.0216	-2.48973e-05	5.23326e-05	-8.15325e-06	-0.000138518
-0.0214	-1.16907e-05	9.67714e-05	-2.16419e-05	-0.000120935
-0.0212	-1.84749e-06	0.000117947	-4.10394e-05	-7.89832e-05
-0.021	1.01796e-05	0.000101246	-6.8116e-05	-2.27782e-05
-0.0208	2.29021e-05	4.85687e-05	-0.000108923	3.67958e-05
-0.0206	2.68263e-05	-1.99192e-05	-0.000159025	9.14179e-05
-0.0204	1.34175e-05	-7.8695e-05	-0.000198945	0.000134896
-0.0202	-1.46996e-05	-0.000114098	-0.000208121	0.000162051
-0.02	-4.29246e-05	-0.000127853	-0.00018275	0.000171928
-0.0198	-5.49538e-05	-0.000126744	-0.000139552	0.000173194
-0.0196	-4.54726e-05	-0.000116064	-0.000103111	0.000182753
-0.0194	-2.47544e-05	-0.000101952	-8.85757e-05	0.00021432
-0.0192	-1.11544e-05	-9.00504e-05	-9.30095e-05	0.000266671
-0.019	-1.66333e-05	-7.919e-05	-0.000100776	0.000322501
-0.0188	-3.70402e-05	-6.33771e-05	-9.77134e-05	0.000356441
-0.0186	-5.61056e-05	-4.16789e-05	-8.19035e-05	0.000345823
-0.0184	-5.94678e-05	-2.03626e-05	-6.26347e-05	0.000283759
-0.0182	-4.5574e-05	-3.89049e-06	-5.11334e-05	0.000189345
-0.018	-2.49941e-05	1.12359e-05	-5.2243e-05	0.000100211
-0.0178	-1.1627e-05	3.0871e-05	-6.14875e-05	4.6621e-05
-0.0176	-1.39058e-05	5.33068e-05	-6.75095e-05	3.16575e-05
-0.0174	-2.98822e-05	6.76487e-05	-5.94388e-05	3.83973e-05
-0.0172	-4.73097e-05	6.3534e-05	-3.64369e-05	5.27571e-05
-0.017	-5.04039e-05	4.14231e-05	-1.12397e-05	7.27927e-05
-0.0168	-3.05827e-05	1.09165e-05	-8.60035e-07	9.60724e-05
-0.0166	7.95034e-06	-1.92068e-05	-1.13748e-05	0.000107773
-0.0164	5.26053e-05	-4.42215e-05	-3.27232e-05	8.96844e-05
-0.0162	9.01942e-05	-5.86765e-05	-4.79145e-05	3.87401e-05
-0.016	0.000110323	-5.72289e-05	-4.56204e-05	-2.99364e-05
-0.0158	0.000106043	-4.29772e-05	-2.63122e-05	-9.76869e-05
-0.0156	7.70207e-05	-2.87463e-05	-8.37934e-07	-0.000153339
-0.0154	3.30933e-05	-2.64092e-05	1.74028e-05	-0.000188398
-0.0152	-9.06752e-06	-3.75763e-05	2.33461e-05	-0.000189603
-0.015	-3.59493e-05	-5.50639e-05	2.46361e-05	-0.000145199
-0.0148	-4.38179e-05	-6.89499e-05	3.33293e-05	-5.97059e-05
-0.0146	-3.68261e-05	-7.03432e-05	5.36467e-05	4.01848e-05
-0.0144	-2.30775e-05	-5.50616e-05	7.89556e-05	0.000115514
-0.0142	-1.30269e-05	-2.81984e-05	9.8803e-05	0.000135598
-0.014	-1.59448e-05	-3.15608e-06	0.000107816	9.81152e-05
-0.0138	-3.36012e-05	8.08313e-06	0.000109955	3.24623e-05
-0.0136	-5.79447e-05	5.03837e-06	0.000114146	-2.18874e-05
-0.0134	-7.65051e-05	-2.04472e-06	0.000123286	-4.54207e-05
-0.0132	-8.11002e-05	-2.96142e-06	0.000129288	-4.86063e-05
-0.013	-7.25692e-05	4.21655e-06	0.000123111	-5.34421e-05
-0.0128	-5.81511e-05	1.53884e-05	0.00010723	-6.73474e-05
-0.0126	-4.47588e-05	2.75064e-05	9.1859e-05	-7.66798e-05
-0.0124	-3.4336e-05	4.07865e-05	8.03653e-05	-6.42176e-05
-0.0122	-2.46676e-05	5.42006e-05	6.59782e-05	-2.77336e-05
-0.012	-1.40023e-05	6.03303e-05	4.29286e-05	2.13019e-05
-0.0118	-4.25074e-06	4.69813e-05	1.3367e-05	7.17122e-05
-0.0116	9.03215e-07	7.13925e-06	-1.80472e-05	0.00011865
-0.0114	1.28502e-07	-5.14992e-05	-5.06439e-05	0.000158293
-0.0112	-4.58819e-06	-0.000108708	-8.74644e-05	0.000183817
-0.011	-1.0052e-05	-0.000144678	-0.000130916	0.000187516
-0.0108	-1.30859e-05	-0.000151838	-0.000176512	0.000162702
-0.0106	-1.03084e-05	-0.000137191	-0.000208403	0.000104811
-0.0104	1.1032e-06	-0.000115482	-0.000205715	1.77898e-05
-0.0102	2.05107e-05	-9.82088e-05	-0.000160071	-7.9616e-05
-0.01	4.02218e-05	-8.58189e-05	-8.86398e-05	-0.000161208
-0.0098	4.68184e-05	-6.99319e-05	-2.68033e-05	-0.000209542
-0.0096	3.2021e-05	-4.51333e-05	-1.68671e-06	-0.000220771
-0.0094	4.09267e-06	-1.80753e-05	-8.5297e-06	-0.000196351
-0.0092	-1.64268e-05	-7.30239e-07	-1.60586e-05	-0.000139712
-0.009	-1.49228e-05	5.66177e-06	1.55362e-07	-6.12505e-05
-0.0088	5.67883e-06	1.3923e-05	3.1429e-05	2.34409e-05
-0.0086	3.08373e-05	3.53363e-05	4.55769e-05	0.000103884
-0.0084	4.72534e-05	6.41727e-05	1.98866e-05	0.000177474
-0.0082	4.90199e-05	7.94294e-05	-3.71128e-05	0.000241096
-0.008	3.66044e-05	6.03447e-05	-9.31227e-05	0.000287289
-0.0078	1.51171e-05	2.31067e-06	-0.000119141	0.000310828
-0.0076	-6.83009e-06	-7.7265e-05	-0.000110482	0.000311224
-0.0074	-2.00781e-05	-0.000147128	-8.27705e-05	0.000284709
-0.0072	-1.89922e-05	-0.000179014	-5.18013e-05	0.000223108
-0.007	-4.42605e-06	-0.00016141	-2.28996e-05	0.00013047
-0.0068	1.57867e-05	-0.000102949	2.88069e-06	3.47885e-05
-0.0066	3.11039e-05	-2.65152e-05	2.15863e-05	-3.00028e-05
-0.0064	3.61677e-05	4.18959e-05	2.80178e-05	-5.32983e-05
-0.0062	3.40658e-05	8.45072e-05	1.95645e-05	-5.01516e-05
-0.006	3.09615e-05	9.67614e-05	-2.10895e-06	-3.97091e-05
-0.0058	3.06384e-05	8.41036e-05	-2.82529e-05	-3.49343e-05
-0.0056	3.57459e-05	5.6629e-05	-4.28433e-05	-4.68673e-05
-0.0054	4.88414e-05	2.66537e-05	-3.31309e-05	-7.8084e-05
-0.0052	6.75976e-05	6.16749e-06	-3.19986e-06	-0.000112325
-0.005	8.3494e-05	1.19923e-06	2.89199e-05	-0.000128555
-0.0048	9.06631e-05	8.36268e-06	5.04014e-05	-0.000125868
-0.0046	9.18256e-05	1.90462e-05	6.32677e-05	-0.000121426
-0.0044	8.97862e-05	2.67106e-05	7.17923e-05	-0.000127101
-0.0042	7.83804e-05	2.9286e-05	6.99672e-05	-0.000141582
-0.004	5.07648e-05	2.67779e-05	4.99349e-05	-0.000162577
-0.0038	1.48977e-05	1.95142e-05	1.71006e-05	-0.000191526
-0.0036	-8.13882e-06	8.65965e-06	-1.06867e-05	-0.00022215
-0.0034	-4.20469e-06	-3.12238e-06	-1.64929e-05	-0.00023519
-0.0032	1.9689e-05	-1.24729e-05	5.00142e-06	-0.000213583
-0.003	4.32098e-05	-1.77014e-05	4.4707e-05	-0.000159378
-0.0028	5.08703e-05	-2.04032e-05	8.50163e-05	-8.92753e-05
-0.0026	4.04569e-05	-2.36729e-05	0.00011229	-1.74498e-05
-0.0024	1.96227e-05	-2.94316e-05	0.000123602	4.8929e-05
-0.0022	6.17211e-07	-3.90181e-05	0.000119038	0.000100366
-0.002	-5.33411e-06	-5.43569e-05	9.21616e-05	0.000124383
-0.0018	3.02442e-06	-7.49878e-05	3.58862e-05	0.000120181
-0.0016	1.26435e-05	-9.41977e-05	-4.27119e-05	0.000106177
-0.0014	6.46297e-06	-0.000101839	-0.000120663	0.000102697
-0.0012	-1.91661e-05	-9.36332e-05	-0.000175585	0.000107663
-0.001	-4.96445e-05	-7.61375e-05	-0.000201859	9.82588e-05
-0.0008	-6.67834e-05	-5.96403e-05	-0.000210222	5.96481e-05
-0.0006	-6.6463e-05	-4.6955e-05	-0.000214635	5.47829e-06
-0.0004	-5.8002e-05	-3.11778e-05	-0.000219239	-3.30739e-05
-0.0002	-4.29793e-05	-4.80887e-07	-0.000210004	-2.63797e-05
3.16833e-15	1.3554e-05	6.87062e-05	-0.000148183	7.11483e-05
0.0002	0.000206333	0.000241238	3.48941e-05	0.000371867
0.0004	0.000683694	0.000639839	0.000434044	0.00105049
0.0006	0.00157942	0.00137785	0.00114482	0.00221581
0.0008	0.00290051	0.00241914	0.00221462	0.00376882
0.001	0.00446482	0.00352119	0.0035902	0.00543541
0.0012	0.00596458	0.00437681	0.00509346	0.00694497
0.0014	0.00711892	0.00482728	0.00646108	0.00814025
0.0016	0.00780141	0.00492643	0.00746038	0.0089575
0.0018	0.00806105	0.00483323	0.00801418	0.00940081
0.002	0.00804484	0.00468552	0.008219	0.00954834
0.0022	0.00789891	0.00455336	0.00823786	0.00952111
0.0024	0.00771691	0.00445143	0.00818392	0.00941971
0.0026	0.00754174	0.00436734	0.00809517	0.00929572
0.0028	0.00738666	0.00428725	0.00797904	0.00916757
0.003	0.00725238	0.00420902	0.00785029	0.00904177
0.0032	0.00713567	0.00413827	0.00772979	0.0089203
0.0034	0.00703172	0.00407733	0.00762789	0.00880245
0.0036	0.0069348	0.00402163	0.0075419	0.00869097
0.0038	0.00684091	0.0039651	0.00746755	0.00860016
0.004	0.00675096	0.00390484	0.00740576	0.00855224
0.0042	0.00667099	0.00384075	0.00735842	0.00855214
0.0044	0.00660908	0.00377448	0.00732183	0.00856156
0.0046	0.00657098	0.00371124	0.00728433	0.0085155
0.0048	0.00655557	0.00366106	0.0072286	0.00838054
0.005	0.00655259	0.0036337	0.00713993	0.00818997
0.0052	0.00654706	0.00362929	0.00702042	0.00801349
0.0054	0.00653016	0.00363474	0.006899	0.00790238
0.0056	0.00650534	0.00363217	0.0068212	0.00786799
0.0058	0.0064806	0.00361305	0.00681898	0.00789251
0.006	0.00645642	0.0035843	0.00688656	0.00794281
0.0062	0.00642705	0.00355925	0.00698689	0.00798286
0.0064	0.00639271	0.00354221	0.00707758	0.00799088
0.0066	0.00636281	0.00352419	0.00712776	0.00796919
0.0068	0.0063442	0.00349381	0.00712189	0.00793367
0.007	0.00633167	0.00344812	0.00706621	0.00789676
0.0072	0.00631355	0.00339192	0.00699328	0.00786483
0.0074	0.00628307	0.0033337	0.00694401	0.00784492
0.0076	0.00624155	0.00328665	0.00693353	0.00784288
0.0078	0.00619401	0.00326744	0.00693804	0.00785775
0.008	0.00614614	0.00328638	0.00691934	0.00788479
0.0082	0.00610437	0.00333742	0.0068605	0.0079176
0.0084	0.00607421	0.00340017	0.00677759	0.00794023
0.0086	0.00605737	0.00345226	0.00670294	0.00792906
0.0088	0.00605259	0.00348063	0.00666034	0.00787576
0.009	0.00605888	0.0034843	0.00665092	0.0078002
0.0092	0.0060746	0.00347059	0.00665505	0.00772969
0.0094	0.00609327	0.00344967	0.00664669	0.00767442
0.0096	0.00610405	0.00342875	0.00661085	0.00763229
0.0098	0.00609875	0.0034078	0.00655262	0.00760376
0.01	0.00607842	0.00338145	0.00649338	0.00759018
0.0102	0.00605242	0.00334624	0.00645805	0.0075892
0.0104	0.0060301	0.003306	0.00645833	0.00760032
0.0106	0.00601198	0.00327022	0.00648257	0.00762219
0.0108	0.005989	0.00324814	0.00650585	0.00763987
0.011	0.00595271	0.00324341	0.00651378	0.00763116
0.0112	0.00590747	0.00325228	0.00651366	0.00759439
0.0114	0.00587105	0.00326639	0.00652226	0.00755671
0.0116	0.00586028	0.00327874	0.00654694	0.00754415
0.0118	0.0058747	0.00328797	0.00657856	0.00755099
0.012	0.00589514	0.00329665	0.00659726	0.00754633
0.0122	0.00589981	0.00330556	0.0065838	0.0075064
0.0124	0.0058821	0.00331139	0.00653096	0.00743763
0.0126	0.00585185	0.00331066	0.00645045	0.00737356
0.0128	0.00582181	0.00330478	0.00636811	0.00734953
0.013	0.0057976	0.00329894	0.00630665	0.00737208
0.0132	0.00578026	0.00329598	0.00626984	0.00740899
0.0134	0.00577111	0.00329256	0.00624383	0.00741339
0.0136	0.00576958	0.00328177	0.00621357	0.00736437
0.0138	0.00576874	0.0032594	0.00617774	0.00728701
0.014	0.00575824	0.0032285	0.00615054	0.00722918
0.0142	0.00573495	0.00319891	0.00615093	0.00721438
0.0144	0.00570934	0.00318115	0.00618759	0.00722031
0.0146	0.00569723	0.00317959	0.006251	0.007207
0.0148	0.00570442	0.00319058	0.00631812	0.00716032
0.015	0.00572214	0.00320614	0.00636349	0.00710265
0.0152	0.00573731	0.00321974	0.0063697	0.00706811
0.0154	0.00574291	0.00323005	0.00633633	0.00707628
0.0156	0.00573872	0.00323872	0.00628449	0.00712577
0.0158	0.0057277	0.00324433	0.00624651	0.00719996
0.016	0.00571403	0.00324074	0.00624153	0.00727372
0.0162	0.00570026	0.00322294	0.00625958	0.0073217
0.0164	0.0056854	0.00319271	0.0062749	0.0073301
0.0166	0.00566957	0.00315675	0.00627314	0.00730543
0.0168	0.00565851	0.00312131	0.00625938	0.00727129
0.017	0.0056584	0.00309171	0.00624428	0.00725307
0.0172	0.00566707	0.00307383	0.00623382	0.00726056
0.0174	0.00567365	0.00307041	0.00622971	0.00728187
0.0176	0.00566644	0.00307727	0.00622814	0.00729442
0.0178	0.00564216	0.00308778	0.00621955	0.00728336
0.018	0.00561126	0.00309903	0.00619915	0.00724992
0.0182	0.00559255	0.00310997	0.00617476	0.00720426
0.0184	0.00559699	0.00311659	0.0061563	0.00715525
0.0186	0.00561662	0.0031137	0.00614365	0.00710594
0.0188	0.00563282	0.00309961	0.00613333	0.00705116
0.019	0.00563273	0.0030769	0.0061297	0.00697933
0.0192	0.00561446	0.00305025	0.00613914	0.00688989
0.0194	0.0055822	0.00302496	0.00615765	0.00681447
0.0196	0.00554342	0.00300682	0.00617201	0.00680574
0.0198	0.00550716	0.00300165	0.00617103	0.00689016
0.02	0.00547926	0.0030114	0.00615269	0.00703577
0.0202	0.00546133	0.00303049	0.00612521	0.00717476
0.0204	0.00545551	0.00304898	0.00610511	0.0072532
0.0206	0.00546441	0.00306009	0.00610896	0.00725629
0.0208	0.00548418	0.00306203	0.00614049	0.00719993
0.021	0.00550308	0.00305495	0.00618493	0.00711509
0.0212	0.0055102	0.00304042	0.00621967	0.00703746
0.0214	0.00550293	0.00302494	0.00623079	0.00699463
0.0216	0.00548573	0.00302056	0.00621727	0.00699368
0.0218	0.00546604	0.00303735	0.00618147	0.00702132
0.022	0.0054528	0.00307154	0.00612481	0.00705415
0.0222	0.0054545	0.00310248	0.00605765	0.00706905
0.0224	0.00547624	0.00310746	0.00600485	0.00705336
0.0226	0.00551689	0.00308224	0.00598986	0.00701175
0.0228	0.00556558	0.00304437	0.00601078	0.00695816
0.023	0.00560172	0.00301552	0.00603845	0.00690091
0.0232	0.00560614	0.00300394	0.0060433	0.00684333
0.0234	0.00557617	0.00300506	0.00602333	0.00679792
0.0236	0.00552671	0.00301373	0.00600261	0.00678685
0.0238	0.0054761	0.00302938	0.00600282	0.00682201
0.024	0.00543374	0.0030489	0.00601982	0.00688973
0.0242	0.00539988	0.00306101	0.00603003	0.00695951
0.0244	0.00537202	0.00305396	0.00601682	0.00700532
0.0246	0.00535005	0.00302818	0.00598514	0.00701683
0.0248	0.00533682	0.00299767	0.00594985	0.00699563
0.025	0.00533557	0.00297779	0.00591826	0.00695117
0.0252	0.00534807	0.00297396	0.00589003	0.00690451
0.0254	0.00537511	0.00298199	0.00586721	0.00688552
0.0256	0.00541516	0.00299562	0.00585617	0.0069116
0.0258	0.00545997	0.00301079	0.00586256	0.00696654
0.026	0.00549432	0.00302317	0.00588854	0.00700752
0.0262	0.00550466	0.0030257	0.0059305	0.006997
0.0264	0.00548815	0.00301277	0.00597579	0.00692995
0.0266	0.00545281	0.00298757	0.00600587	0.00683679
0.0268	0.00541167	0.00296265	0.00600753	0.00676371
0.027	0.00537849	0.0029516	0.00598208	0.00674209
0.0272	0.00536517	0.00295886	0.00594413	0.00676773
0.0274	0.00537746	0.00297532	0.00591044	0.00680686
0.0276	0.00540993	0.00298328	0.00588768	0.00682219
0.0278	0.00544663	0.00296947	0.00586999	0.00679659
0.028	0.00547081	0.00293684	0.00584853	0.00674225
0.0282	0.00547632	0.00290286	0.00582164	0.00669354
0.0284	0.00546858	0.00288534	0.00579566	0.0066861
0.0286	0.00545518	0.00289038	0.0057801	0.00673536
0.0288	0.00543975	0.00291166	0.0057848	0.00683191
0.029	0.00542599	0.00293764	0.00581736	0.00695086
0.0292	0.00542191	0.00295947	0.00587621	0.00705785
0.0294	0.00543443	0.00297444	0.00594473	0.00711303
0.0296	0.00546004	0.00298397	0.00599873	0.00708884
0.0298	0.00548401	0.00298935	0.0060254	0.00699486
0.03	0.00549029	0.00299009	0.00603216	0.00687892
0.0302	0.00547288	0.00298619	0.0060321	0.006795
0.0304	0.00543896	0.0029813	0.00602447	0.00676714
0.0306	0.00540238	0.00298204	0.00599648	0.00678312
0.0308	0.00537333	0.00299182	0.00594346	0.00681828
0.031	0.00535298	0.00300521	0.00588132	0.00686088
0.0312	0.00533728	0.00301117	0.00583796	0.00691233
0.0314	0.0053239	0.00300377	0.00583286	0.00696773
0.0316	0.00531283	0.00298789	0.00586053	0.00700549
0.0318	0.00530129	0.00297289	0.00589055	0.00700064
0.032	0.00528304	0.00296289	0.00588847	0.00694568
0.0322	0.00525507	0.00295663	0.00584248	0.00685736
0.0324	0.0052226	0.00295518	0.00577138	0.00676625
0.0326	0.0051968	0.00296379	0.00570843	0.00670094
0.0328	0.00518886	0.00298317	0.00567929	0.00667715
0.033	0.00520412	0.00300366	0.00569151	0.00669334
0.0332	0.00523747	0.00301385	0.00573665	0.00673187
0.0334	0.00527472	0.00301176	0.0057962	0.00676783
0.0336	0.0053018	0.00300117	0.00584856	0.00678315
0.0338	0.00531354	0.00298089	0.0058783	0.00677351
0.034	0.00531417	0.00294698	0.0058837	0.0067416
0.0342	0.00531195	0.00290662	0.00587517	0.00669048
0.0344	0.00531419	0.00288038	0.00586452	0.00662811
0.0346	0.00532289	0.00288407	0.00585434	0.00656938
0.0348	0.00533197	0.00291052	0.00583908	0.00652333
0.035	0.00533027	0.00293333	0.00581619	0.00648472
0.0352	0.00531037	0.00292745	0.00579109	0.00644917
0.0354	0.00527466	0.00288621	0.00576892	0.00643118
0.0356	0.00523186	0.00282405	0.00574703	0.00645217
0.0358	0.00519029	0.00276679	0.00572035	0.00650953
0.036	0.0051575	0.00273541	0.00569076	0.00657016
0.0362	0.00514306	0.00273403	0.00566638	0.00660045
0.0364	0.00515384	0.00275259	0.00565397	0.00659591
0.0366	0.00518465	0.00277948	0.00565741	0.00657911
0.0368	0.00521855	0.00280929	0.00568197	0.00657768
0.037	0.00523907	0.00284089	0.00573151	0.00660638
0.0372	0.00524013	0.00287273	0.00579708	0.00665925
0.0374	0.00522401	0.00289998	0.00585414	0.00671225
0.0376	0.00519401	0.00291462	0.00587816	0.00673895
0.0378	0.00515281	0.00291109	0.00586318	0.00672963
0.038	0.00510777	0.00289375	0.0058231	0.00669481
0.0382	0.0050731	0.00287518	0.00577741	0.00665199
0.0384	0.00506256	0.00286469	0.00573712	0.00661219
0.0386	0.00507833	0.00286125	0.00570196	0.00657608
0.0388	0.00510711	0.0028577	0.00566663	0.00653715
0.039	0.00512888	0.00284809	0.00562645	0.00649148
0.0392	0.00513251	0.00283192	0.00557818	0.00644934
0.0394	0.0051247	0.0028151	0.00552301	0.0064323
0.0396	0.00512213	0.00280556	0.00547378	0.00645204
0.0398	0.00513395	0.00280495	0.00545286	0.00649352
0.04	0.00515396	0.00280702	0.00547516	0.00652157
0.0402	0.0051699	0.00280499	0.00553412	0.00650425
0.0404	0.00517681	0.00279706	0.00560647	0.00643541
0.0406	0.00517978	0.00278435	0.00566756	0.00634231
0.0408	0.00518682	0.00276887	0.00570173	0.00627045
0.041	0.00520159	0.00275567	0.0057046	0.00625337
0.0412	0.00522186	0.0027521	0.00568182	0.00629093
0.0414	0.00524185	0.00276007	0.00564661	0.00635359
0.0416	0.00525481	0.00277057	0.00561656	0.00640597
0.0418	0.00525527	0.00277061	0.00560807	0.00642869
0.042	0.0052426	0.00275683	0.00562764	0.00642659
0.0422	0.00522222	0.00273895	0.00566576	0.00642377
0.0424	0.00519939	0.00272913	0.00570131	0.00644699
0.0426	0.00517147	0.00273079	0.00571505	0.00650342
0.0428	0.00513027	0.00273919	0.00570199	0.00657073
0.043	0.00507304	0.00274896	0.00567415	0.00661356
0.0432	0.00500943	0.0027591	0.00565161	0.0066125
0.0434	0.0049567	0.00277316	0.00564611	0.00657607
0.0436	0.00492891	0.00279534	0.00565042	0.00652772
0.0438	0.00493081	0.00282224	0.00564552	0.00648693
0.044	0.00495962	0.00283831	0.00561909	0.00646051
0.0442	0.00500736	0.00282659	0.00557507	0.00644202
0.0444	0.00506016	0.00278854	0.00552643	0.00641434
0.0446	0.00510068	0.00274909	0.00548564	0.00635874
0.0448	0.0051172	0.00273716	0.00546593	0.00627136
0.045	0.00510996	0.00276182	0.0054829	0.00617361
0.0452	0.00508779	0.00280861	0.00554138	0.00610211
0.0454	0.00506076	0.00285368	0.00562031	0.00608487
0.0456	0.00503699	0.00287856	0.00568264	0.00612403
0.0458	0.0050222	0.00287775	0.0057071	0.00619625
0.046	0.00501888	0.00285891	0.00570444	0.00626725
0.0462	0.00502687	0.00283458	0.00569774	0.00631183
0.0464	0.00504482	0.00281229	0.00569425	0.00632901
0.0466	0.00506836	0.00279455	0.0056837	0.00634208
0.0468	0.00508846	0.00278502	0.00565762	0.00637795
0.047	0.00509655	0.00278683	0.00561934	0.00643771
0.0472	0.00509244	0.00279561	0.00557655	0.00649007
0.0474	0.00508358	0.00280252	0.00553484	0.00650356
0.0476	0.00507602	0.00280555	0.00550131	0.00648287
0.0478	0.00506958	0.00281094	0.00548745	0.00646279
0.048	0.00506302	0.00282215	0.00550322	0.00646965
0.0482	0.00505991	0.00283413	0.00554739	0.00650032
0.0484	0.00506477	0.00284036	0.00560293	0.00653599
0.0486	0.00507424	0.00283924	0.00564237	0.00656274
0.0488	0.0050768	0.00283119	0.00564224	0.00657861
0.049	0.00506274	0.00281434	0.00559826	0.00658898
0.0492	0.00503306	0.00278805	0.0055294	0.00659341
0.0494	0.0049995	0.00275904	0.00546737	0.00657481
0.0496	0.00497799	0.00273926	0.00543792	0.00651176
0.0498	0.00497942	0.00273652	0.00544542	0.00640761
0.05	0.00500051	0.00274874	0.00547107	0.00629965
0.0502	0.00502236	0.00276643	0.00548855	0.00623386
0.0504	0.00502397	0.00277808	0.00548639	0.00623246
0.0506	0.00500198	0.00277504	0.00547573	0.00628325
0.0508	0.00497523	0.00275649	0.0054742	0.00635208
0.051	0.00496648	0.00273126	0.00548383	0.00640366
0.0512	0.00498107	0.00271249	0.00549023	0.00641784
0.0514	0.00500481	0.00270973	0.0054837	0.00639658
0.0516	0.00501868	0.00272599	0.0054736	0.00636102
0.0518	0.00501152	0.00275865	0.00547645	0.00633849
0.052	0.00498326	0.00279961	0.00549433	0.00634498
0.0522	0.00494448	0.00283684	0.00551209	0.00637554
0.0524	0.00491383	0.00286016	0.0055154	0.00640965
0.0526	0.00490871	0.00286605	0.00550553	0.00642331
0.0528	0.00493265	0.00285586	0.00549492	0.00639946
0.053	0.00497161	0.00283225	0.0054927	0.00633861
0.0532	0.00500427	0.00279994	0.00549829	0.00626706
0.0534	0.00501713	0.00276793	0.00550509	0.00622795
0.0536	0.0050124	0.00274648	0.00550459	0.0062504
0.0538	0.00500331	0.00274025	0.00548956	0.00632138
0.054	0.00500136	0.00274537	0.00546225	0.00639135
0.0542	0.00500696	0.00275374	0.00544176	0.00641409
0.0544	0.0050113	0.00275827	0.00545681	0.00638417
0.0546	0.00500633	0.00275247	0.00552473	0.00633434
0.0548	0.00499167	0.00272868	0.00563494	0.00629606
0.055	0.00497304	0.00268428	0.0057507	0.00626891
0.0552	0.00495626	0.00263208	0.00582746	0.00623361
0.0554	0.00494402	0.0025971	0.00583633	0.00618718
0.0556	0.00493714	0.00259587	0.00577925	0.00615277
0.0558	0.0049349	0.0026212	0.00568596	0.0061552
0.056	0.00493322	0.00265192	0.00559444	0.00619493
0.0562	0.00492681	0.00267428	0.00552854	0.00624624
0.0564	0.00491693	0.00268884	0.00548919	0.00627584
0.0566	0.00491392	0.00270083	0.00546357	0.00626465
0.0568	0.00492773	0.0027123	0.00544111	0.00621761
0.057	0.00495609	0.00272383	0.00542104	0.0061575
0.0572	0.00498443	0.00273693	0.00540777	0.00610988
0.0574	0.00499691	0.00275105	0.00540402	0.00609037
0.0576	0.00498724	0.00276195	0.00541083	0.00610118
0.0578	0.00496119	0.0027647	0.00543021	0.00613545
0.058	0.00493092	0.00275493	0.00546046	0.0061815
0.0582	0.00490752	0.00272967	0.00548677	0.0062246
0.0584	0.00489718	0.00269354	0.00548313	0.00625241
0.0586	0.0049006	0.00266218	0.00543332	0.00626116
0.0588	0.00491288	0.00265248	0.00535146	0.00625153
0.059	0.00492461	0.00266879	0.00527576	0.00622052
0.0592	0.00492659	0.0027008	0.00524137	0.00616619
0.0594	0.00491544	0.00273277	0.00526169	0.00609878
0.0596	0.00489377	0.00275379	0.00532785	0.00603728
0.0598	0.00486523	0.00276172	0.00541412	0.00599514
0.06	0.00483331	0.00275952	0.00548859	0.00597628
0.0602	0.00480565	0.00274932	0.00553169	0.00598246
0.0604	0.00479342	0.00273268	0.00554555	0.00601642
0.0606	0.00480174	0.00271477	0.00554133	0.00607688
0.0608	0.00482204	0.00270344	0.00552277	0.0061532
0.061	0.00483569	0.00270327	0.00548776	0.00622506
0.0612	0.00482666	0.00271206	0.00544062	0.00626992
0.0614	0.00479445	0.0027217	0.00539576	0.00627803
0.0616	0.00475706	0.00272074	0.00536921	0.00626188
0.0618	0.00473853	0.00269929	0.00536735	0.00624527
0.062	0.00475082	0.00265643	0.00538314	0.00624057
0.0622	0.0047862	0.00260364	0.00540482	0.00623974
0.0624	0.00482478	0.00255841	0.00542997	0.00622521
0.0626	0.00484908	0.00253301	0.00546706	0.0061826
0.0628	0.0048544	0.00252839	0.00551969	0.00610784
0.063	0.00484823	0.00253607	0.00557271	0.00601529
0.0632	0.00484031	0.00254592	0.00559853	0.00593965
0.0634	0.00483465	0.00255491	0.00557703	0.00591691
0.0636	0.00483049	0.00256876	0.00550971	0.00595492
0.0638	0.00482673	0.00259393	0.00542182	0.00602413
0.064	0.00482281	0.00262886	0.00535375	0.00608063
0.0642	0.00481789	0.00266345	0.00533977	0.00609991
0.0644	0.00481252	0.00268577	0.00538195	0.00609203
0.0646	0.00481065	0.00269086	0.0054443	0.00608839
0.0648	0.00481736	0.00268465	0.00548011	0.00611205
0.065	0.00483408	0.00267719	0.00546776	0.00615395
0.0652	0.00485611	0.00267252	0.00541986	0.0061777
0.0654	0.00487327	0.00266864	0.00536336	0.00615438
0.0656	0.00487244	0.00266536	0.00531835	0.00609387
0.0658	0.004845	0.00266556	0.00529435	0.00603567
0.066	0.00479791	0.00266842	0.00529574	0.00600859
0.0662	0.00475569	0.00266835	0.00532173	0.00600633
0.0664	0.00474434	0.00266307	0.00536273	0.00600502
0.0666	0.0047697	0.00265867	0.00540279	0.00599737
0.0668	0.004813	0.00266209	0.00542844	0.00600092
0.067	0.00484755	0.00267003	0.00543495	0.00603215
0.0672	0.00485884	0.00267014	0.00542591	0.00607859
0.0674	0.00485071	0.0026544	0.00540911	0.00610379
0.0676	0.00483775	0.00262704	0.00539276	0.00608343
0.0678	0.00483427	0.00259753	0.00538314	0.00603432
0.068	0.00484731	0.00257255	0.00538322	0.00600058
0.0682	0.0048734	0.00255895	0.00539176	0.00600766
0.0684	0.00489955	0.00256633	0.00540405	0.00603616
0.0686	0.00491168	0.00259683	0.0054143	0.00604785
0.0688	0.00490598	0.00263567	0.00541657	0.00603272
0.069	0.0048905	0.00266106	0.00540472	0.00602036
0.0692	0.00487579	0.00266405	0.00537529	0.00604489
0.0694	0.00486757	0.00265456	0.00533159	0.00610778
0.0696	0.00486832	0.00264876	0.00528364	0.00617825
0.0698	0.00487861	0.00265386	0.00524546	0.00622276
0.07	0.00489229	0.00266297	0.00523128	0.00622875
0.0702	0.00489503	0.00266181	0.00524755	0.00620417
0.0704	0.00487467	0.0026417	0.00528531	0.00616251
0.0706	0.00483304	0.00260888	0.00532492	0.00611184
0.0708	0.0047841	0.00258165	0.00535034	0.00605831
0.071	0.00474143	0.00257644	0.00535624	0.00601543
0.0712	0.00471107	0.00259342	0.00534356	0.00599953
0.0714	0.00469436	0.00261431	0.00531629	0.00601011
0.0716	0.00469108	0.00261665	0.00528507	0.00602241
0.0718	0.00469803	0.00259274	0.00526759	0.00600866
0.072	0.00470913	0.00255501	0.00527803	0.00596664
0.0722	0.00472041	0.00252309	0.00531316	0.00592501
0.0724	0.00473322	0.0025085	0.00535061	0.00592168
0.0726	0.00474944	0.00251247	0.00536646	0.00597507
0.0728	0.00476321	0.00253216	0.00535752	0.00607005
0.073	0.00476124	0.00256155	0.00534221	0.00616527
0.0732	0.00473603	0.00258972	0.00533939	0.00621587
0.0734	0.00469915	0.00260754	0.0053526	0.00620182
0.0736	0.00467486	0.00261696	0.00537331	0.00614316
0.0738	0.00467701	0.00262725	0.00539019	0.00608248
0.074	0.00469721	0.00264168	0.0053939	0.00604695
0.0742	0.00471865	0.00265441	0.00537944	0.00603117
0.0744	0.00473461	0.00265985	0.00534887	0.0060147
0.0746	0.0047491	0.00265809	0.00531269	0.00598632
0.0748	0.00476541	0.00265042	0.00528701	0.00595296
0.075	0.00478055	0.00263703	0.00528608	0.00593558
0.0752	0.00478934	0.00262099	0.00531366	0.00595423
0.0754	0.00478984	0.00260812	0.00535959	0.0060084
0.0756	0.00478496	0.00259918	0.00540342	0.0060745
0.0758	0.00478015	0.00258563	0.00542205	0.00612755
0.076	0.00477852	0.00255712	0.00539905	0.0061586
0.0762	0.00477756	0.00251368	0.00533688	0.00616509
0.0764	0.0047719	0.00246894	0.00526377	0.00613683
0.0766	0.00476063	0.00244021	0.00521918	0.00606937
0.0768	0.00475139	0.00243518	0.00522331	0.00598842
0.077	0.00475583	0.00244838	0.00526409	0.00594072
0.0772	0.00477924	0.00246978	0.00531681	0.00595115
0.0774	0.00481332	0.00249466	0.00536753	0.00599711
0.0776	0.00483985	0.00252414	0.00541252	0.00603165
0.0778	0.00484278	0.00255859	0.00544713	0.00602684
0.078	0.00481783	0.00259243	0.00546632	0.00599003
0.0782	0.00477245	0.00261492	0.00547086	0.0059443
0.0784	0.00471918	0.00261873	0.00546538	0.0059036
0.0786	0.00466951	0.00260966	0.0054527	0.00586796
0.0788	0.00463142	0.00260331	0.00543281	0.005835
0.079	0.00460985	0.00260797	0.00540334	0.00581058
0.0792	0.00460665	0.00261498	0.00535889	0.00580882
0.0794	0.00461919	0.00260966	0.00529446	0.00584019
0.0796	0.00463957	0.00258887	0.00521372	0.00589613
0.0798	0.00465753	0.00256523	0.00513309	0.00594831
0.08	0.00466588	0.00255575	0.00507513	0.00596993
0.0802	0.0046646	0.00256722	0.00505671	0.00595722
0.0804	0.00465937	0.00259016	0.00508011	0.00592533
0.0806	0.00465615	0.00260395	0.00512966	0.00589075
0.0808	0.00465793	0.00259037	0.00517772	0.00586946
0.081	0.00466664	0.00254903	0.00520228	0.00588249
0.0812	0.00468476	0.00250234	0.0052031	0.00594102
0.0814	0.00471206	0.00248017	0.0051969	0.00602323
0.0816	0.00474203	0.0024958	0.00519752	0.00608229
0.0818	0.00476494	0.00253744	0.00520431	0.00608433
0.082	0.00477555	0.00258249	0.0052067	0.00603362
0.0822	0.00477665	0.00261605	0.00519531	0.00596172
0.0824	0.00477417	0.00263492	0.00517131	0.00590015
0.0826	0.00477044	0.00263934	0.00514678	0.00586195
0.0828	0.00476436	0.00262771	0.00513297	0.00583941
0.083	0.00475729	0.00260192	0.00512949	0.00581586
0.0832	0.00475409	0.0025731	0.00512924	0.00578339
0.0834	0.00475691	0.00255628	0.00512932	0.0057505
0.0836	0.00476111	0.00255847	0.00513032	0.00573474
0.0838	0.00475878	0.00257379	0.00512948	0.00575109
0.084	0.00474448	0.00258941	0.00512164	0.00580416
0.0842	0.00471799	0.00259491	0.00510561	0.00588467
0.0844	0.00468449	0.00258743	0.00508743	0.00597239
0.0846	0.00465258	0.00257007	0.00508009	0.00604651
0.0848	0.00462895	0.00254785	0.00509752	0.00609758
0.085	0.0046138	0.00252753	0.0051416	0.00612997
0.0852	0.00460287	0.00251999	0.00519558	0.00614859
0.0854	0.00459462	0.00253628	0.00523827	0.00614339
0.0856	0.00459456	0.00257634	0.00526451	0.00609673
0.0858	0.00461133	0.00262413	0.0052851	0.00601044
0.086	0.00464602	0.00265804	0.00530741	0.00591384
0.0862	0.00468253	0.00266619	0.00532356	0.00583895
0.0864	0.00469196	0.0026503	0.00531847	0.00579924
0.0866	0.00465673	0.0026188	0.00528332	0.00579776
0.0868	0.00459365	0.00258182	0.0052199	0.00583848
0.087	0.00454473	0.00255193	0.00514124	0.00591691
0.0872	0.00453874	0.00254224	0.00507518	0.00600955
0.0874	0.00456633	0.00255775	0.00505697	0.0060844
0.0876	0.00459598	0.00258879	0.00509937	0.00612066
0.0878	0.00460745	0.0026163	0.00516892	0.00611702
0.088	0.00460503	0.00262457	0.00520778	0.00608767
0.0882	0.00460391	0.00260971	0.00518667	0.00605259
0.0884	0.00461246	0.00257959	0.00513008	0.00602425
0.0886	0.00462846	0.00254989	0.00508812	0.00599803
0.0888	0.00464564	0.00253738	0.00509146	0.00596088
0.089	0.00465866	0.00254867	0.00513307	0.00591489
0.0892	0.00466406	0.00257178	0.00518173	0.00588451
0.0894	0.00466126	0.00258309	0.00520579	0.00588913
0.0896	0.00465299	0.00256764	0.00518977	0.00591297
0.0898	0.00464224	0.00253331	0.00513997	0.00591597
0.09	0.00462955	0.00250321	0.00508025	0.00587627
0.0902	0.00461477	0.00249314	0.00503866	0.00581181
0.0904	0.00459994	0.00249682	0.00503245	0.00575948
0.0906	0.00458844	0.00249502	0.00506286	0.00574371
0.0908	0.0045819	0.00247835	0.0051202	0.00576293
0.091	0.00457894	0.00245702	0.00518862	0.00579216
0.0912	0.00457711	0.00244801	0.00524697	0.00579856
0.0914	0.00457632	0.00245913	0.00527216	0.00576727
0.0916	0.00457942	0.00248762	0.00524961	0.0057128
0.0918	0.00458775	0.00252633	0.00518297	0.00565991
0.092	0.00459608	0.00256555	0.0050917	0.00561969
0.0922	0.00459451	0.00259367	0.00499891	0.00559067
0.0924	0.00457769	0.00260265	0.00492253	0.00557455
0.0926	0.00455159	0.00259285	0.00487376	0.00557922
0.0928	0.00452948	0.00257019	0.00485732	0.00560662
0.093	0.00452179	0.00254096	0.00487307	0.00564483
0.0932	0.00453144	0.00251263	0.00491932	0.00567713
0.0934	0.00455628	0.00249697	0.00499109	0.00569866
0.0936	0.00459045	0.00250462	0.00507361	0.00572093
0.0938	0.00462281	0.00253363	0.00514438	0.00575692
0.094	0.00463996	0.00256779	0.00518769	0.00580225
0.0942	0.00463589	0.00259078	0.00520569	0.0058354
0.0944	0.00461868	0.00260059	0.00521284	0.00583854
0.0946	0.00460616	0.00260779	0.00522199	0.00581652
0.0948	0.00461252	0.00262279	0.00523681	0.00579384
0.095	0.00463739	0.00264788	0.00525294	0.0057919
0.0952	0.00466746	0.00267719	0.00526206	0.00580714
0.0954	0.00468891	0.0026984	0.00525773	0.00581439
0.0956	0.00469696	0.00269669	0.00524236	0.00579685
0.0958	0.00469457	0.00266436	0.0052283	0.00576731
0.096	0.00468679	0.0026096	0.00522862	0.00574969
0.0962	0.00467858	0.00255374	0.0052439	0.00574496
0.0964	0.00467384	0.00251805	0.00525822	0.00572973
0.0966	0.00467245	0.00251115	0.00525134	0.00568833
0.0968	0.00466979	0.00252499	0.0052173	0.00563486
0.097	0.00466133	0.00254124	0.00516873	0.00560234
0.0972	0.00464631	0.00254405	0.00512349	0.00561784
0.0974	0.00462567	0.0025302	0.00509189	0.00568463
0.0976	0.00459995	0.00250751	0.0050768	0.00577634
0.0978	0.00457292	0.00248401	0.00507821	0.00584874
0.098	0.00455399	0.00246039	0.00509229	0.00587053
0.0982	0.00455175	0.00243359	0.00510876	0.0058493
0.0984	0.00456619	0.00240469	0.00511458	0.00582267
0.0986	0.00458967	0.00238064	0.00510359	0.00582183
0.0988	0.00461428	0.00236954	0.00508313	0.00584651
0.099	0.00463638	0.00237614	0.00506912	0.00587406
0.0992	0.00465584	0.00240072	0.00507313	0.00588343
0.0994	0.00467352	0.00244024	0.00509457	0.00586544
0.0996	0.00468927	0.00249041	0.00512388	0.00581914
0.0998	0.00470037	0.00254575	0.00514958	0.00575272
0.1	0.00470164	0.00259708	0.00516443	0.00569063
0.1002	0.00468877	0.0026311	0.00517087	0.00566729
0.1004	0.0046618	0.00263652	0.00517904	0.00570206
0.1006	0.00462482	0.00261331	0.00519236	0.00577776
0.1008	0.00458419	0.00257562	0.00519806	0.00584698
0.101	0.00454853	0.00254355	0.00518075	0.00586465
0.1012	0.00452776	0.0025289	0.00514415	0.00582052
0.1014	0.00452884	0.00252654	0.00511057	0.00574416
0.1016	0.00455205	0.00252047	0.00509754	0.00567813
0.1018	0.0045901	0.00250013	0.00510116	0.005643
0.102	0.00462888	0.00247175	0.00510213	0.0056233
0.1022	0.00465287	0.00245375	0.00508485	0.00558638
0.1024	0.00465649	0.00246158	0.00505215	0.0055214
0.1026	0.00465048	0.00249533	0.0050231	0.00546233
0.1028	0.00465129	0.00253905	0.00501384	0.00546356
0.103	0.00466302	0.00257125	0.00502186	0.00554641
0.1032	0.00467359	0.00258018	0.00503294	0.00567459
0.1034	0.00466812	0.00257304	0.00503976	0.00578446
0.1036	0.00464227	0.00256928	0.00504673	0.00583287
0.1038	0.00460426	0.00258116	0.0050583	0.00581618
0.104	0.00457019	0.0026	0.00506862	0.00575656
0.1042	0.00455561	0.00260369	0.00506611	0.00567864
0.1044	0.00456449	0.00257761	0.00504719	0.00559639
0.1046	0.00458478	0.00252649	0.00502275	0.00551979
0.1048	0.00459918	0.00246795	0.00500902	0.00546977
0.105	0.00460074	0.0024185	0.00501406	0.0054726
0.1052	0.00459476	0.00238467	0.00503423	0.00553213
0.1054	0.00458762	0.0023634	0.00505859	0.00561862
0.1056	0.00457895	0.00234924	0.00507376	0.00569515
0.1058	0.00456533	0.00234114	0.00507152	0.00574676
0.106	0.00454725	0.00234275	0.00505711	0.00577523
0.1062	0.00453029	0.00235869	0.00504563	0.00577864
0.1064	0.00452129	0.0023912	0.00504706	0.00575376
0.1066	0.00452403	0.00243628	0.00505823	0.00571214
0.1068	0.00453611	0.00248084	0.0050689	0.00567555
0.107	0.00454896	0.00250761	0.00507021	0.00565621
0.1072	0.00455341	0.00250747	0.00505786	0.00565157
0.1074	0.00454669	0.00248729	0.00503454	0.0056528
0.1076	0.00453312	0.00246479	0.00501087	0.00564939
0.1078	0.0045183	0.00245494	0.00499796	0.00563221
0.108	0.00450424	0.00245855	0.00499783	0.00560175
0.1082	0.00448999	0.00246239	0.00500541	0.00557162
0.1084	0.00447555	0.00245168	0.0050178	0.00555852
0.1086	0.00446389	0.00242336	0.00503537	0.00556784
0.1088	0.00445953	0.00238751	0.00505614	0.0055895
0.109	0.00446643	0.00235832	0.00507554	0.00560643
0.1092	0.00448754	0.00234559	0.00509021	0.00560624
0.1094	0.00452352	0.00235216	0.00509845	0.00558719
0.1096	0.00456966	0.00237546	0.00509885	0.00555794
0.1098	0.00461451	0.00241072	0.00508996	0.00553481
0.11	0.00464442	0.0024528	0.00507021	0.0055348
0.1102	0.00465209	0.00249446	0.00503912	0.00556127
0.1104	0.00464145	0.00252551	0.00500047	0.00559415
0.1106	0.0046237	0.00253678	0.00496188	0.00560478
0.1108	0.00460866	0.00252413	0.00492896	0.00558894
0.111	0.00460021	0.00248761	0.00490133	0.00557773
0.1112	0.00459856	0.00243092	0.004875	0.00560411
0.1114	0.00460389	0.00236621	0.00484808	0.005663
0.1116	0.00461623	0.00231449	0.00482432	0.00571572
0.1118	0.00463203	0.00229279	0.00481132	0.00573101
0.112	0.00464271	0.00229985	0.00481413	0.00570994
0.1122	0.0046387	0.00231984	0.00482948	0.00567286
0.1124	0.0046172	0.00233969	0.00484494	0.00563677
0.1126	0.00458646	0.00235824	0.00484463	0.0056099
0.1128	0.00456121	0.00238039	0.00481971	0.0055962
0.113	0.00455189	0.00240753	0.00477605	0.00559355
0.1132	0.00455741	0.00243293	0.0047315	0.00558975
0.1134	0.00456791	0.0024435	0.0047064	0.00557143
0.1136	0.00457349	0.00242915	0.00471539	0.00554124
0.1138	0.00457035	0.00239481	0.00476096	0.00552013
0.114	0.00455975	0.00236079	0.00482887	0.00552737
0.1142	0.00454314	0.00234728	0.00489263	0.00556094
0.1144	0.00451939	0.00235824	0.00493001	0.00559891
0.1146	0.00448761	0.00238093	0.00493984	0.00561589
0.1148	0.00445286	0.00239923	0.00494169	0.00560029
0.115	0.00442743	0.00240574	0.00495536	0.00556594
0.1152	0.00442383	0.00240316	0.00498065	0.00554774
0.1154	0.00444471	0.00239812	0.00500187	0.0055748
0.1156	0.00447919	0.00239614	0.00501046	0.00564412
0.1158	0.00451006	0.00240026	0.00501405	0.00572695
0.116	0.00452605	0.00241008	0.00502332	0.00579946
0.1162	0.00452809	0.00242175	0.00503973	0.00585568
0.1164	0.00452476	0.00243218	0.00505649	0.00589075
0.1166	0.00452392	0.00244445	0.00506331	0.00588985
0.1168	0.00452874	0.00246488	0.00505118	0.00584626
0.117	0.00453863	0.00249191	0.00501955	0.00577919
0.1172	0.00455099	0.00251203	0.00497805	0.00571974
0.1174	0.00456254	0.00251163	0.00493903	0.00568331
0.1176	0.00457083	0.00249178	0.00490949	0.00566401
0.1178	0.00457451	0.00246716	0.00488878	0.00564903
0.118	0.00457104	0.00245017	0.00487009	0.00562891
0.1182	0.00455519	0.00243941	0.00484516	0.00559881
0.1184	0.0045226	0.00242495	0.00481208	0.00556084
0.1186	0.00447599	0.00240182	0.00478083	0.00552511
0.1188	0.00442712	0.00237658	0.00477011	0.0055015
0.119	0.00439139	0.00236295	0.00479453	0.00549035
0.1192	0.00437942	0.00237125	0.0048507	0.00548731
0.1194	0.00439054	0.00239817	0.00491509	0.00549635
0.1196	0.00441121	0.00242697	0.00495922	0.00552978
0.1198	0.00442216	0.00244219	0.00497024	0.00559373
0.12	0.00441314	0.00244408	0.00495694	0.00567775
0.1202	0.00439432	0.00244484	0.0049379	0.00575736
0.1204	0.00439101	0.00245244	0.00492753	0.00580384
0.1206	0.00442336	0.00246318	0.0049306	0.00580047
0.1208	0.00448747	0.00246814	0.00494165	0.00575872
0.121	0.00455467	0.00246105	0.00494833	0.00571351
0.1212	0.0045913	0.00244146	0.00494052	0.00569448
0.1214	0.0045833	0.00241606	0.00491953	0.00570407
0.1216	0.00454474	0.00239552	0.00489899	0.0057237
0.1218	0.00450375	0.00238567	0.00489532	0.00573431
0.122	0.00448049	0.00238432	0.00491339	0.00573019
0.1222	0.00447674	0.00238898	0.00493974	0.00571924
0.1224	0.00448195	0.00240118	0.00495348	0.00571148
0.1226	0.00448443	0.00241881	0.00494738	0.005708
0.1228	0.00447705	0.00243113	0.00493619	0.00570386
0.123	0.00445871	0.00242869	0.00494067	0.00569641
0.1232	0.00443578	0.00241581	0.00496433	0.00568219
0.1234	0.00442003	0.00240736	0.00498841	0.00564989
0.1236	0.00442099	0.0024126	0.00498922	0.00558784
0.1238	0.00443862	0.00242582	0.00495863	0.00550147
0.124	0.00446328	0.00243404	0.0049115	0.00541861
0.1242	0.00448227	0.00243001	0.00487804	0.00537329
0.1244	0.00448734	0.00241561	0.00488452	0.00538184
0.1246	0.00447814	0.00239764	0.0049315	0.00543376
0.1248	0.00446058	0.00238509	0.00499095	0.00550415
0.125	0.00444433	0.00238571	0.00503229	0.00556931
0.1252	0.00444	0.0023987	0.00505031	0.00560945
0.1254	0.004453	0.00241279	0.00505993	0.00560853
0.1256	0.00447827	0.0024173	0.00506687	0.00556507
0.1258	0.00450437	0.00241394	0.00505635	0.00550131
0.126	0.00452267	0.00241304	0.00501404	0.00545162
0.1262	0.00453014	0.00241886	0.00494904	0.00543893
0.1264	0.00452511	0.00242288	0.0048893	0.00546138
0.1266	0.00450655	0.00241322	0.00485695	0.00549617
0.1268	0.0044791	0.00238918	0.00485182	0.00551658
0.127	0.00445458	0.00236438	0.00485754	0.00551469
0.1272	0.00444405	0.00235387	0.00486127	0.00551089
0.1274	0.00444825	0.00235987	0.00486673	0.00553365
0.1276	0.00445781	0.0023741	0.00488824	0.005585
0.1278	0.00446299	0.00239307	0.00493256	0.00562969
0.128	0.00446219	0.00242303	0.00498782	0.00562412
0.1282	0.00446074	0.00246605	0.00503011	0.00555892
0.1284	0.00446273	0.00250793	0.00504018	0.00547057
0.1286	0.00446593	0.00252795	0.00501571	0.00540928
0.1288	0.00446537	0.00252046	0.00497078	0.00539967
0.129	0.00445994	0.00250124	0.00492558	0.00543443
0.1292	0.00445349	0.00248932	0.00489482	0.00549488
0.1294	0.00445055	0.00248562	0.00488164	0.00556394
0.1296	0.0044532	0.00247363	0.00487996	0.00562224
0.1298	0.00446114	0.0024415	0.00488153	0.00564742
0.13	0.00447253	0.00239786	0.00487971	0.00562656
0.1302	0.00448479	0.00236264	0.00486925	0.00556798
0.1304	0.00449506	0.00234709	0.00484848	0.00549875
0.1306	0.00449952	0.00234962	0.00482366	0.00544925
0.1308	0.00449364	0.00236639	0.00480633	0.00543636
0.131	0.00447613	0.00239495	0.00480409	0.00545648
0.1312	0.00445318	0.00242655	0.00481684	0.00549238
0.1314	0.00443595	0.0024453	0.00484232	0.00552756
0.1316	0.00443125	0.00244112	0.00487864	0.00555663
0.1318	0.00443506	0.00241889	0.004919	0.00558465
0.132	0.00443684	0.00239129	0.00495209	0.00561767
0.1322	0.00442937	0.00236729	0.0049743	0.00565371
0.1324	0.00441319	0.00235076	0.0049958	0.0056833
0.1326	0.00439343	0.00234518	0.00502694	0.00569766
0.1328	0.00437523	0.00235302	0.00506157	0.00569356
0.133	0.00436078	0.00237109	0.00508196	0.00567092
0.1332	0.00434817	0.00239032	0.00507929	0.0056306
0.1334	0.00433389	0.00240191	0.00506061	0.00557664
0.1336	0.00431802	0.00240332	0.00503577	0.00551897
0.1338	0.00430688	0.00239933	0.00500769	0.00547369
0.134	0.00430925	0.00239858	0.00497687	0.00545844
0.1342	0.0043283	0.00240841	0.00494501	0.00547998
0.1344	0.00435581	0.00243017	0.00491333	0.00552344
0.1346	0.00437653	0.00245886	0.00488731	0.00555885
0.1348	0.00438109	0.00248839	0.00488194	0.00556167
0.135	0.00437387	0.00251378	0.00491019	0.005527
0.1352	0.00436669	0.00252611	0.00496556	0.00546711
0.1354	0.00436663	0.00251266	0.00502547	0.00540162
0.1356	0.00437171	0.00246989	0.00507227	0.00535263
0.1358	0.00437634	0.00241216	0.00510104	0.00534219
0.136	0.0043789	0.00236131	0.00510834	0.00538243
0.1362	0.00438407	0.00233105	0.0050884	0.00546411
0.1364	0.00439758	0.00232463	0.00504638	0.00556117
0.1366	0.00441869	0.00233989	0.00500211	0.00565071
0.1368	0.00443802	0.00236929	0.00497067	0.00572546
0.137	0.00444268	0.00239958	0.00494714	0.00578743
0.1372	0.00442533	0.00241928	0.00491816	0.00583444
0.1374	0.00439059	0.00242584	0.00488093	0.00585208
0.1376	0.00435267	0.00242346	0.00484379	0.00581741
0.1378	0.00432527	0.00241664	0.00481589	0.00571955
0.138	0.00431387	0.00240715	0.00480188	0.00558297
0.1382	0.0043182	0.00239419	0.00479874	0.00545994
0.1384	0.00433853	0.00237684	0.00479278	0.00538859
0.1386	0.00437542	0.00235912	0.00476871	0.00536284
0.1388	0.00442341	0.00235114	0.00472872	0.00534964
0.139	0.00446886	0.00235996	0.00469677	0.00532936
0.1392	0.00449597	0.00237961	0.00469678	0.00531229
0.1394	0.00449537	0.00239538	0.00472889	0.00531892
0.1396	0.00446854	0.00239947	0.00477215	0.00535252
0.1398	0.00442805	0.00239757	0.00480851	0.00539527
0.14	0.00439495	0.00239906	0.00483747	0.00542971
0.1402	0.00438989	0.00240607	0.00486506	0.00545633
0.1404	0.00441756	0.0024146	0.00488647	0.00548444
0.1406	0.00445844	0.00242098	0.00488788	0.00551228
0.1408	0.00448272	0.00242342	0.00486344	0.00552666
0.141	0.00447582	0.00241845	0.00482236	0.00551973
0.1412	0.00444723	0.00239942	0.00477837	0.00549653
0.1414	0.00441588	0.00236242	0.00473891	0.005467
0.1416	0.00439341	0.002316	0.00470692	0.0054378
0.1418	0.00438192	0.00228017	0.00468641	0.00541362
0.142	0.00437942	0.00226979	0.00468045	0.00540284
0.1422	0.00438173	0.00228062	0.00468706	0.00541687
0.1424	0.00438243	0.00229682	0.00470324	0.00545803
0.1426	0.00437683	0.00230984	0.0047315	0.00550833
0.1428	0.0043678	0.00232317	0.00477403	0.00553721
0.143	0.00436482	0.00233977	0.00482149	0.00552651
0.1432	0.0043746	0.00235342	0.00485754	0.00548779
0.1434	0.00439259	0.00235505	0.00487552	0.00545085
0.1436	0.00440574	0.00234192	0.00488169	0.00543384
0.1438	0.00440359	0.00231885	0.0048814	0.00542957
0.144	0.00438534	0.00229539	0.00487168	0.00542245
0.1442	0.00435773	0.00228302	0.00484822	0.00540767
0.1444	0.00433051	0.00228932	0.00481202	0.00538519
0.1446	0.00431403	0.0023108	0.00476885	0.00534666
0.1448	0.00431551	0.00233385	0.00472815	0.00528586
0.145	0.00433469	0.00234624	0.00470183	0.00521916
0.1452	0.00436496	0.00234732	0.00469858	0.00517929
0.1454	0.00439769	0.00234435	0.00471821	0.00518556
0.1456	0.00442267	0.00234163	0.00475236	0.0052286
0.1458	0.00442835	0.00233807	0.00478923	0.00528677
0.146	0.00440835	0.00233477	0.00481926	0.00535057
0.1462	0.00436855	0.00233929	0.00484129	0.005425
0.1464	0.0043255	0.00235932	0.00486308	0.00550929
0.1466	0.00429695	0.00239246	0.00489148	0.00558449
0.1468	0.00429269	0.00242441	0.004923	0.00562845
0.147	0.00431074	0.00244018	0.00494679	0.00563787
0.1472	0.00433995	0.00243822	0.00495291	0.00562712
0.1474	0.00436682	0.00243066	0.00493489	0.00560834
0.1476	0.00438201	0.00242833	0.00489143	0.00558076
0.1478	0.00438355	0.00243014	0.00483301	0.00553844
0.148	0.00437707	0.00242965	0.00478142	0.00548258
0.1482	0.00437177	0.00242673	0.00475444	0.00542528
0.1484	0.00437268	0.00242794	0.00475321	0.00538429
0.1486	0.00437677	0.00243809	0.00476919	0.00537342
0.1488	0.00437888	0.00245402	0.00479689	0.00539532
0.149	0.00437932	0.00246464	0.00483176	0.00544167
0.1492	0.00438306	0.00245706	0.00486185	0.00549829
0.1494	0.00439358	0.00242642	0.00487218	0.0055479
0.1496	0.00441014	0.00238165	0.00485713	0.00557309
0.1498	0.00442972	0.00233983	0.00482397	0.00556647
0.15	0.00444969	0.00231443	0.00478755	0.0055395
0.1502	0.0044686	0.00230891	0.00476461	0.00551447
0.1504	0.00448446	0.00231954	0.00476616	0.00550426
0.1506	0.00449321	0.00233977	0.0047868	0.00550238
0.1508	0.00449108	0.00236037	0.00480525	0.00549628
0.151	0.00447873	0.00237038	0.00480437	0.00548768
0.1512	0.00446152	0.00236453	0.00478877	0.00549128
0.1514	0.00444635	0.00234929	0.00477554	0.00550993
0.1516	0.00443875	0.00233719	0.00477205	0.00552108
0.1518	0.00444064	0.00233733	0.00477264	0.00549794
0.152	0.00444914	0.00235322	0.00477237	0.00544034
0.1522	0.00445827	0.00238231	0.00477201	0.00537636
0.1524	0.00446287	0.00241128	0.00477068	0.00533568
0.1526	0.0044611	0.00241898	0.00476298	0.00532668
0.1528	0.00445447	0.00239415	0.00474598	0.00533515
0.153	0.00444625	0.00234925	0.00472605	0.00533805
0.1532	0.0044396	0.00231028	0.00471642	0.00532127
0.1534	0.00443643	0.00229291	0.00472463	0.00529223
0.1536	0.00443789	0.00229296	0.00474341	0.00527612
0.1538	0.00444444	0.00229862	0.0047594	0.00529354
0.154	0.00445475	0.00230363	0.00477041	0.00533784
0.1542	0.00446643	0.00230558	0.00478702	0.0053777
0.1544	0.00447862	0.00229925	0.00481601	0.00538558
0.1546	0.00449095	0.00228082	0.00484832	0.00536212
0.1548	0.0044993	0.00225788	0.00486601	0.00533116
0.155	0.00449602	0.00224691	0.00485839	0.00531523
0.1552	0.00447735	0.00225641	0.00483058	0.00532038
0.1554	0.00444842	0.00227623	0.00479958	0.00534109
0.1556	0.00441884	0.00228752	0.00478162	0.0053709
0.1558	0.00439467	0.00228049	0.00477941	0.0054045
0.156	0.00437543	0.00225992	0.00478169	0.00543599
0.1562	0.00435681	0.00223748	0.00477807	0.00546105
0.1564	0.00433534	0.00222382	0.00477145	0.00547689
0.1566	0.00431229	0.00222463	0.00477172	0.00547561
0.1568	0.00429334	0.00223862	0.00478064	0.00544485
0.157	0.00428368	0.00225945	0.00478975	0.00538357
0.1572	0.00428472	0.00228292	0.00479171	0.00531323
0.1574	0.00429556	0.00231031	0.00478759	0.00526508
0.1576	0.00431347	0.00234186	0.00478219	0.00525622
0.1578	0.00433096	0.00236877	0.00477694	0.00527913
0.158	0.00433726	0.00237534	0.00476978	0.00531181
0.1582	0.00432613	0.00235117	0.00476154	0.00533746
0.1584	0.00430121	0.00230348	0.00475977	0.00535435
0.1586	0.00427345	0.00225648	0.00477187	0.00536626
0.1588	0.00425436	0.0022343	0.00479217	0.00537049
0.159	0.00424958	0.00224285	0.00480103	0.00536752
0.1592	0.00425559	0.00227011	0.0047815	0.00537867
0.1594	0.00426294	0.00230152	0.00473503	0.00543364
0.1596	0.00426388	0.00232921	0.00467798	0.00553017
0.1598	0.0042574	0.00234718	0.00462723	0.00561785
0.16	0.00424775	0.00234673	0.00459484	0.00563494
0.1602	0.00423987	0.00232289	0.00459318	0.00555972
0.1604	0.00423591	0.00228325	0.0046333	0.00542488
0.1606	0.00423465	0.00224553	0.00471037	0.00529159
0.1608	0.00423404	0.0022247	0.00479501	0.00521397
0.161	0.00423473	0.0022232	0.00485005	0.00521491
0.1612	0.00423941	0.00223274	0.0048602	0.00527901
0.1614	0.00424864	0.0022433	0.00484087	0.00536521
0.1616	0.0042605	0.00224997	0.00481652	0.00543423
0.1618	0.00427537	0.00225356	0.00479532	0.00547222
0.162	0.00429597	0.00225696	0.00476778	0.00549032
0.1622	0.00431946	0.00226208	0.00472577	0.00550122
0.1624	0.00433425	0.00226968	0.0046766	0.0054998
0.1626	0.00432992	0.00227989	0.00463662	0.00547214
0.1628	0.00430829	0.00229223	0.00461394	0.00541919
0.163	0.00428198	0.00230546	0.00460268	0.00536076
0.1632	0.00426454	0.00231662	0.00459483	0.00531701
0.1634	0.00426283	0.00232182	0.0045918	0.00529556
0.1636	0.00427551	0.00232141	0.00459944	0.00529366
0.1638	0.00429575	0.00232268	0.0046163	0.00530028
0.164	0.00431628	0.00233239	0.0046347	0.00529733
0.1642	0.00433343	0.00234727	0.00465236	0.00527292
0.1644	0.00434586	0.00235743	0.00467467	0.00523799
0.1646	0.00435057	0.00235756	0.00470414	0.00522317
0.1648	0.00434372	0.00235029	0.00473559	0.00525396
0.165	0.00432615	0.00234069	0.00476347	0.00532639
0.1652	0.00430397	0.00233296	0.00478569	0.00540342
0.1654	0.00428301	0.00232977	0.00479731	0.00543684
0.1656	0.00426698	0.00232966	0.00479021	0.0054015
0.1658	0.00426024	0.0023268	0.00476577	0.00531483
0.166	0.00426694	0.00231728	0.00474138	0.0052205
0.1662	0.00428601	0.00230295	0.0047359	0.00515218
0.1664	0.00430966	0.00228562	0.00474921	0.00511826
0.1666	0.00432925	0.0022628	0.00476103	0.00511755
0.1668	0.00434392	0.00223538	0.00475087	0.00515284
0.167	0.00436188	0.00221391	0.00471688	0.00522107
0.1672	0.00438949	0.00220866	0.0046741	0.00530173
0.1674	0.00441956	0.00221639	0.00463773	0.00536679
0.1676	0.00443562	0.00222454	0.00461292	0.00540059
0.1678	0.00442943	0.00222541	0.00460049	0.00540548
0.168	0.00440989	0.00222048	0.00460432	0.0053918
0.1682	0.00439228	0.0022149	0.00462602	0.0053677
0.1684	0.00438175	0.00221374	0.0046569	0.00533825
0.1686	0.00437093	0.00221968	0.00468416	0.00530934
0.1688	0.00435233	0.00222994	0.00470385	0.00528695
0.169	0.004329	0.00223919	0.0047199	0.00527015
0.1692	0.0043123	0.00224808	0.00473094	0.00524819
0.1694	0.00431228	0.00226419	0.00472807	0.00521086
0.1696	0.00433062	0.0022914	0.00470973	0.00516422
0.1698	0.00435856	0.00232138	0.00469055	0.0051328
0.17	0.0043802	0.00233795	0.0046871	0.00514044
0.1702	0.00438235	0.00232971	0.00469712	0.00518807
0.1704	0.00436546	0.00229879	0.00470128	0.00525353
0.1706	0.00434326	0.00225966	0.00468772	0.00531162
0.1708	0.00432981	0.00223043	0.00466666	0.00534935
0.171	0.00432859	0.00222275	0.0046539	0.00536395
0.1712	0.00433477	0.0022344	0.00464658	0.00535525
0.1714	0.00434354	0.00225039	0.00462742	0.00532421
0.1716	0.0043522	0.00225517	0.00459114	0.00527602
0.1718	0.00435795	0.00224503	0.00455612	0.00522207
0.172	0.0043583	0.00222652	0.00454874	0.00517724
0.1722	0.00435263	0.00220622	0.00458024	0.00515233
0.1724	0.00434085	0.00218752	0.00463582	0.00514907
0.1726	0.00432215	0.00217465	0.00468331	0.00516368
0.1728	0.00429667	0.00217291	0.0046987	0.00519088
0.173	0.00426852	0.00218377	0.00468796	0.00522071
0.1732	0.00424592	0.00220361	0.00468072	0.00523825
0.1734	0.00423568	0.00222878	0.00470124	0.00523562
0.1736	0.00423656	0.00226016	0.00474804	0.00522199
0.1738	0.00424021	0.00230077	0.00479823	0.0052132
0.174	0.00423984	0.00234731	0.00482496	0.00521092
0.1742	0.00423566	0.00238498	0.004814	0.00519882
0.1744	0.00423243	0.00239465	0.00477244	0.00516256
0.1746	0.00423511	0.00236854	0.00472412	0.00511164
0.1748	0.00424748	0.00231898	0.00469215	0.00507751
0.175	0.00427169	0.00227075	0.00468262	0.0050878
0.1752	0.00430766	0.00224455	0.00468306	0.00514123
0.1754	0.00435271	0.00224571	0.0046749	0.00520762
0.1756	0.00440028	0.00226434	0.00464911	0.00525336
0.1758	0.00443908	0.00228398	0.00461516	0.00526921
0.176	0.00445762	0.00229288	0.00459603	0.00527357
0.1762	0.00445356	0.00229237	0.00460894	0.00528751
0.1764	0.00443724	0.00229552	0.00464783	0.0053094
0.1766	0.00442332	0.00231453	0.00468804	0.00531771
0.1768	0.00441785	0.00234723	0.00470863	0.00529454
0.177	0.00441278	0.00237668	0.00470712	0.00523997
0.1772	0.00439263	0.00238387	0.00469514	0.00516735
0.1774	0.00434792	0.00236055	0.00468593	0.00509667
0.1776	0.00428444	0.00231324	0.00468536	0.00505671
0.1778	0.00422093	0.00225807	0.0046895	0.005079
0.178	0.00417808	0.00220975	0.00468952	0.00517125
0.1782	0.00416818	0.00217439	0.00468139	0.00529771
0.1784	0.00419135	0.00215395	0.00467058	0.0054
0.1786	0.00423702	0.00215314	0.00466629	0.00544053
0.1788	0.00428771	0.00217533	0.00467387	0.00542071
0.179	0.00432588	0.00221248	0.00469443	0.00536452
0.1792	0.00434324	0.00224743	0.00472605	0.00529835
0.1794	0.00434493	0.00226968	0.00475943	0.00524396
0.1796	0.00434182	0.0022831	0.00477683	0.00521408
0.1798	0.00433812	0.00229296	0.00476429	0.00520663
0.18	0.00432952	0.00229124	0.00472703	0.00520982
0.1802	0.00431345	0.00226552	0.00468615	0.00521704
0.1804	0.00429581	0.00222262	0.0046565	0.00523282
0.1806	0.00428438	0.00219255	0.00463252	0.00526302
0.1808	0.00427939	0.00220361	0.00460115	0.00530373
0.181	0.0042753	0.00225762	0.00456504	0.00534145
0.1812	0.00426974	0.00233071	0.00454498	0.00536069
0.1814	0.00426516	0.00239222	0.00455798	0.00535152
0.1816	0.00426189	0.00242169	0.00459933	0.00531548
0.1818	0.00425593	0.00241506	0.00464984	0.00526912
0.182	0.00424654	0.00238235	0.00469489	0.00523827
0.1822	0.00424069	0.00234031	0.00472956	0.00524009
0.1824	0.00424649	0.00230424	0.0047501	0.00526531
0.1826	0.00426515	0.00228313	0.00475165	0.00528248
0.1828	0.00428989	0.00227861	0.0047351	0.00526706
0.183	0.00430794	0.00228381	0.00470993	0.00522542
0.1832	0.00430431	0.00228438	0.00468931	0.00518631
0.1834	0.0042718	0.00226817	0.0046823	0.00517204
0.1836	0.00422113	0.00223752	0.00468531	0.00518269
0.1838	0.00417665	0.00220663	0.00468164	0.00520221
0.184	0.00415868	0.00218427	0.00465795	0.00521232
0.1842	0.00417087	0.00216578	0.00462094	0.00520595
0.1844	0.00420313	0.00214586	0.00459106	0.00519678
0.1846	0.00424144	0.00213255	0.00458202	0.00521211
0.1848	0.00427338	0.00214091	0.00459089	0.00526678
0.185	0.00428993	0.00217464	0.00460275	0.00534344
0.1852	0.00428736	0.00222139	0.00460062	0.00540362
0.1854	0.00426835	0.00226693	0.00457603	0.00541741
0.1856	0.0042405	0.00230599	0.00453429	0.00538081
0.1858	0.00421348	0.00233621	0.00448801	0.00531093
0.186	0.00419577	0.00235053	0.00444837	0.00523184
0.1862	0.00419098	0.00234316	0.00442536	0.00516387
0.1864	0.00419422	0.00231866	0.00442751	0.00511791
0.1866	0.00419324	0.00228851	0.00445267	0.00509255
0.1868	0.00417815	0.00225996	0.00448505	0.00507665
0.187	0.0041523	0.00223203	0.00450867	0.00505969
0.1872	0.00413083	0.00220211	0.00452181	0.00504161
0.1874	0.00412694	0.00217378	0.00453606	0.00503162
0.1876	0.00414136	0.00215709	0.00456315	0.00503809
0.1878	0.00416545	0.00216128	0.00460195	0.00506025
0.188	0.00419141	0.00218723	0.00463839	0.00508922
0.1882	0.0042168	0.00222662	0.00465923	0.00511729
0.1884	0.00424054	0.00226694	0.00466275	0.00514567
0.1886	0.00425891	0.00229757	0.00465342	0.00517994
0.1888	0.00426835	0.0023143	0.00463285	0.0052185
0.189	0.00427046	0.00232102	0.0046031	0.00525198
0.1892	0.00427123	0.00232478	0.00457457	0.00527619
0.1894	0.00427449	0.00232686	0.00455961	0.00529704
0.1896	0.00427736	0.00232057	0.00455723	0.00531555
0.1898	0.004274	0.00229991	0.00455301	0.00531585
0.19	0.00426285	0.00226754	0.00453906	0.00528232
0.1902	0.00424761	0.00223195	0.00452559	0.00522866
0.1904	0.00423095	0.00220067	0.00452579	0.00519649
0.1906	0.00421111	0.00218125	0.00453664	0.00521596
0.1908	0.00418723	0.00218448	0.00454454	0.00527127
0.191	0.0041651	0.00221738	0.00454601	0.00531282
0.1912	0.00415344	0.00227128	0.0045531	0.00530431
0.1914	0.00415436	0.00232377	0.00457694	0.00525225
0.1916	0.00415935	0.00235622	0.00461252	0.00518896
0.1918	0.00415516	0.00236652	0.0046449	0.005138
0.192	0.00413492	0.00236275	0.00466836	0.00510402
0.1922	0.00410571	0.00234823	0.004692	0.0050858
0.1924	0.00408512	0.00231751	0.00472479	0.00508258
0.1926	0.00408795	0.0022667	0.00476301	0.00508706
0.1928	0.00411502	0.00220366	0.0047956	0.00508564
0.193	0.00415434	0.00214657	0.00481478	0.00507308
0.1932	0.00419204	0.00211354	0.00481687	0.00506054
0.1934	0.00422141	0.00211235	0.00479946	0.00506349
0.1936	0.00424359	0.00213708	0.00476473	0.00508538
0.1938	0.0042625	0.00217342	0.00472304	0.00511568
0.194	0.00427937	0.00220809	0.00468685	0.00513964
0.1942	0.0042902	0.00223346	0.00466058	0.00514777
0.1944	0.00428861	0.00224492	0.00463954	0.00514166
0.1946	0.00427263	0.00223855	0.00461834	0.00513511
0.1948	0.00424794	0.00221495	0.0045977	0.00514676
0.195	0.004223	0.00218361	0.00458305	0.00518517
0.1952	0.0042022	0.00215791	0.00457763	0.00523737
0.1954	0.00418588	0.00214265	0.00457655	0.00527511
0.1956	0.00417563	0.0021296	0.00456877	0.00527942
0.1958	0.00417486	0.00211003	0.00454722	0.0052603
0.196	0.00418277	0.00208984	0.00451508	0.00524673
0.1962	0.00419158	0.002087	0.00448006	0.00525298
0.1964	0.00419318	0.00211393	0.00444749	0.00525901
0.1966	0.004187	0.00216628	0.00442239	0.0052305
0.1968	0.00417978	0.00222758	0.00441186	0.0051581
0.197	0.00417888	0.00228024	0.00441884	0.0050721
0.1972	0.00418587	0.00231378	0.00443599	0.00501756
0.1974	0.0041948	0.00232805	0.00444948	0.00501657
0.1976	0.00419752	0.00233035	0.00445017	0.00505295
0.1978	0.00419301	0.00232787	0.00444187	0.00508928
0.198	0.00418971	0.00232267	0.0044379	0.00509938
0.1982	0.00419541	0.00231339	0.0044485	0.00508851
0.1984	0.00420672	0.00229928	0.00447302	0.00508471
0.1986	0.00421292	0.0022802	0.00450538	0.00510905
0.1988	0.00420901	0.00225465	0.00454209	0.00515277
0.199	0.00420081	0.00222177	0.00457962	0.00518437
0.1992	0.00419694	0.00218515	0.00460759	0.00518048
0.1994	0.00419957	0.00215145	0.00461427	0.00514766
0.1996	0.0042043	0.00212654	0.00459999	0.00511151
[truncated: 4,002 more rows]
